# Supplementary material for: 1,4-Bis[(2,6-dimethoxy­phen­yl)ethyn­yl]benzene
Source: Acta Crystallogr Sect E Struct Rep Online. 2008 May 14;64(Pt 6):o1069. doi: 10.1107/S1600536808013664 (PMC2961624; doi:10.1107/S1600536808013664)
Supplement: Supplementary file 1 [file e-64-o1069-sup1.cif]

##############################################################################
###                                                                        ###
###        Electronic paper (Acta Crystallographica Section E)             ###
###                                                                        ###
##############################################################################
#                                                                            #
# This CIF contains the data in a paper accepted for publication in Acta     #
# Crystallographica Section E. It conforms to the requirements of Notes      #
# for Authors for Section E, and has been peer reviewed under the auspices   #
# of the IUCr Commission on Journals.                                        #
#                                                                            #
# Full details of the Crystallographic Information File format               #
# are given in the paper "The Crystallographic Information File (CIF):       #
# a New Standard Archive File for Crystallography" by S. R. Hall, F. H.      #
# Allen and I. D. Brown [Acta Cryst. (1991), A47, 655-685].                  #
#                                                                            #
# The current version of the core CIF dictionary is obtainable from          #
# ftp://ftp.iucr.org/pub/cif_core.dic. The current version number is 2.4.    #
#                                                                            #
# Software is freely available for graphical display of the structure(s) in  #
# this CIF.  For information consult the CIF home page http://www.iucr.org/  #
# cif/home.html                                                              #
#                                                                            #
# This file may be used for bona fide research purposes within the           #
# scientific community so long as proper attribution is given to the journal # 
# article from which it was obtained.                                        #
#                                                                            #
##############################################################################
                                             
data_I
_audit_creation_method     SHELXL-97
_chemical_name_systematic
;
1,4-Bis[(2,6-dimethoxyphenyl)ethynyl]benzene
;
_chemical_name_common     ?
_chemical_formula_moiety     'C26 H22 O4'
_chemical_formula_sum     'C26 H22 O4'
_chemical_formula_iupac     'C26 H22 O4'
_chemical_formula_weight     398.44
_chemical_melting_point     ?
_chemical_melting_point_gt     528
_chemical_melting_point_lt     529
_symmetry_cell_setting     Monoclinic
_symmetry_space_group_name_H-M     'P 21/c'
_symmetry_space_group_name_Hall     '-P 2ybc'
loop_
    _symmetry_equiv_pos_as_xyz
    'x, y, z'
    '-x, y+1/2, -z+1/2'
    '-x, -y, -z'
    'x, -y-1/2, z-1/2'
_cell_length_a     12.391(4)
_cell_length_b     10.313(3)
_cell_length_c     16.611(5)
_cell_angle_alpha     90.00
_cell_angle_beta     95.323(4)
_cell_angle_gamma     90.00
_cell_volume     2113.5(11)
_cell_formula_units_Z     4
_cell_measurement_reflns_used     5564
_cell_measurement_theta_min     3.1582
_cell_measurement_theta_max     27.4835
_cell_measurement_temperature     173.0(10)
_exptl_crystal_description     'Block'
_exptl_crystal_colour     'Yellow'
_exptl_crystal_size_max     0.47
_exptl_crystal_size_mid     0.35
_exptl_crystal_size_min     0.10
_exptl_crystal_density_diffrn     1.252
_exptl_crystal_density_meas     ?
_exptl_crystal_density_method     'not measured'
_exptl_crystal_F_000     840
_exptl_absorpt_coefficient_mu     0.084
_exptl_absorpt_correction_type     none
_exptl_special_details
;
IR (KBr, cm^-1^): 3002, 2836,
2209, 1582, 1514, 1474, 1429, 1300, 1258, 1113, 1034, 843, 772, 718; ^1^H NMR
(CDCl~3~, \d p.p.m.): 3.92 (s, 12H), 6.56 (d, J = 8.4 Hz, 4H), 7.25 (t, J =
8.4 Hz, 2H), 7.54 (s, 4H); ^13^C NMR (CDCl~3~, \d p.p.m.): 56.1, 83.5, 97.8,
101.5, 103.5, 123.4, 130.0, 131.5, 161.5; MS (EI): m/<i>z</i> 399 (<i>M</i>^+^
+ 1), 161.
;
_diffrn_ambient_temperature     173.0(10)
_diffrn_radiation_type     'MoK\a'
_diffrn_radiation_wavelength     0.71073
_diffrn_radiation_source     'rotating-anode X-ray tube'
_diffrn_radiation_monochromator     'Graphite Monochromator'
_diffrn_measurement_device_type     'Rigaku/MSC Mercury CCD'
_diffrn_measurement_method     '\f and \w'
_diffrn_detector_area_resol_mean     14.6199
_diffrn_reflns_number     16248
_diffrn_reflns_av_R_equivalents     0.0276
_diffrn_reflns_av_sigmaI/netI     0.0273
_diffrn_reflns_theta_min     3.16
_diffrn_reflns_theta_max     27.48
_diffrn_reflns_theta_full     27.48
_diffrn_measured_fraction_theta_max     0.985
_diffrn_measured_fraction_theta_full     0.985
_diffrn_reflns_limit_h_min     -16
_diffrn_reflns_limit_h_max     11
_diffrn_reflns_limit_k_min     -13
_diffrn_reflns_limit_k_max     11
_diffrn_reflns_limit_l_min     -21
_diffrn_reflns_limit_l_max     21
_diffrn_standards_number     0
_diffrn_standards_interval_count     .
_diffrn_standards_interval_time     .
_diffrn_standards_decay_%     ?
_refine_special_details
;
Refinement of <i>F</i>^2^ against ALL reflections. The weighted <i>R</i>-factor
<i>wR</i> and goodness of fit <i>S</i> are based on <i>F</i>^2^, conventional
<i>R</i>-factors <i>R</i> are based on <i>F</i>, with <i>F</i> set to zero for
negative <i>F</i>^2^. The threshold expression of <i>F</i>^2^ >
\s(<i>F</i>^2^) is used only for calculating <i>R</i>-factors(gt) <i>etc</i>.
and is not relevant to the choice of reflections for refinement.
<i>R</i>-factors based on <i>F</i>^2^ are statistically about twice as large
as those based on <i>F</i>, and <i>R</i>- factors based on ALL data will be
even larger.
;
_reflns_number_total     4775
_reflns_number_gt     4206
_reflns_threshold_expression     I>2\s(I)
_refine_ls_structure_factor_coef     Fsqd
_refine_ls_matrix_type     full
_refine_ls_R_factor_all     0.0654
_refine_ls_R_factor_gt     0.0546
_refine_ls_wR_factor_gt     0.1154
_refine_ls_wR_factor_ref     0.1202
_refine_ls_goodness_of_fit_ref     1.123
_refine_ls_restrained_S_all     1.123
_refine_ls_number_reflns     4775
_refine_ls_number_parameters     271
_refine_ls_number_restraints     0
_refine_ls_hydrogen_treatment     constr
_refine_ls_weighting_scheme     calc
_refine_ls_weighting_details
          'calc w=1/[\s^2^(Fo^2^)+(0.044P)^2^+0.7208P] where P=(Fo^2^+2Fc^2^)/3'
_atom_sites_solution_hydrogens     geom
_atom_sites_solution_primary     direct
_atom_sites_solution_secondary     difmap
_refine_ls_shift/su_max     0.000
_refine_ls_shift/su_mean     0.000
_refine_diff_density_max     0.196
_refine_diff_density_min     -0.160
_refine_ls_extinction_method     none
_refine_ls_extinction_coef     ?
loop_
    _atom_type_symbol
    _atom_type_description
    _atom_type_scat_dispersion_real
    _atom_type_scat_dispersion_imag
    _atom_type_scat_source
    'C' 'C' 0.0033 0.0016
                         'International Tables Vol C Tables 4.2.6.8 and 6.1.1.4'
    'H' 'H' 0.0000 0.0000
                         'International Tables Vol C Tables 4.2.6.8 and 6.1.1.4'
    'O' 'O' 0.0106 0.0060
                         'International Tables Vol C Tables 4.2.6.8 and 6.1.1.4'
_computing_data_collection     'CrystalClear (Rigaku/MSC, 2001)'
_computing_cell_refinement     'CrystalClear (Rigaku/MSC, 2001)'
_computing_data_reduction     'CrystalClear (Rigaku/MSC, 2001)'
_computing_structure_solution     'SIR2004 (Burla <i>et al.</i>,  2005)'
_computing_structure_refinement     'SHELXL97 (Sheldrick, 2008)'
_computing_molecular_graphics
                 'PLATON (Spek, 2003) and Mercury (Macrae <i>et al.</i>,  2006)'
_computing_publication_material     'WinGX (Farrugia, 1999)'
loop_
    _atom_site_type_symbol
    _atom_site_label
    _atom_site_fract_x
    _atom_site_fract_y
    _atom_site_fract_z
    _atom_site_U_iso_or_equiv
    _atom_site_adp_type
    _atom_site_calc_flag
    _atom_site_refinement_flags
    _atom_site_occupancy
    _atom_site_disorder_assembly
    _atom_site_disorder_group
    C C1 0.78035(10) -0.11242(15) 0.26308(8) 0.0283(3) Uani d . 1 . .
    C C2 0.78339(11) -0.21811(16) 0.31655(9) 0.0316(3) Uani d . 1 . .
    C C3 0.86038(12) -0.22279(19) 0.38320(10) 0.0417(4) Uani d . 1 . .
    H H3 0.8632 -0.2949 0.4189 0.050 Uiso calc R 1 . .
    C C4 0.93251(13) -0.1214(2) 0.39674(10) 0.0476(5) Uani d . 1 . .
    H H4 0.9849 -0.1250 0.4422 0.057 Uiso calc R 1 . .
    C C5 0.93074(12) -0.0146(2) 0.34601(10) 0.0437(4) Uani d . 1 . .
    H H5 0.9809 0.0542 0.3567 0.052 Uiso calc R 1 . .
    C C6 0.85420(11) -0.00986(16) 0.27909(9) 0.0332(3) Uani d . 1 . .
    C C7 0.70162(11) -0.10222(14) 0.19462(8) 0.0269(3) Uani d . 1 . .
    C C8 0.63967(11) -0.08077(13) 0.13629(8) 0.0270(3) Uani d . 1 . .
    C C9 0.56837(10) -0.04176(13) 0.06729(8) 0.0238(3) Uani d . 1 . .
    C C10 0.47959(11) -0.11676(14) 0.03736(8) 0.0274(3) Uani d . 1 . .
    H H10 0.4653 -0.1967 0.0628 0.033 Uiso calc R 1 . .
    C C11 0.58769(11) 0.07592(14) 0.02880(8) 0.0269(3) Uani d . 1 . .
    H H11 0.6476 0.1281 0.0484 0.032 Uiso calc R 1 . .
    C C12 0.70206(18) -0.4179(2) 0.35277(12) 0.0591(5) Uani d . 1 . .
    H H12A 0.6438 -0.4770 0.3325 0.089 Uiso calc R 1 . .
    H H12B 0.6878 -0.3857 0.4063 0.089 Uiso calc R 1 . .
    H H12C 0.7714 -0.4643 0.3568 0.089 Uiso calc R 1 . .
    C C13 0.90402(17) 0.2050(2) 0.24194(13) 0.0617(6) Uani d . 1 . .
    H H13A 0.8873 0.2678 0.1983 0.093 Uiso calc R 1 . .
    H H13B 0.9815 0.1843 0.2460 0.093 Uiso calc R 1 . .
    H H13C 0.8854 0.2423 0.2931 0.093 Uiso calc R 1 . .
    C C14 0.70955(10) 0.10378(14) 0.44408(9) 0.0280(3) Uani d . 1 . .
    C C15 0.70353(11) 0.00310(15) 0.50009(10) 0.0333(3) Uani d . 1 . .
    C C16 0.62828(13) -0.09645(16) 0.48519(11) 0.0414(4) Uani d . 1 . .
    H H16 0.6247 -0.1658 0.5225 0.050 Uiso calc R 1 . .
    C C17 0.55901(13) -0.09237(17) 0.41523(12) 0.0451(4) Uani d . 1 . .
    H H17 0.5071 -0.1597 0.4054 0.054 Uiso calc R 1 . .
    C C18 0.56229(12) 0.00605(17) 0.35890(10) 0.0401(4) Uani d . 1 . .
    H H18 0.5134 0.0065 0.3114 0.048 Uiso calc R 1 . .
    C C19 0.63847(11) 0.10420(14) 0.37318(9) 0.0302(3) Uani d . 1 . .
    C C20 0.78731(11) 0.20559(14) 0.45872(9) 0.0281(3) Uani d . 1 . .
    C C21 0.85122(11) 0.29250(14) 0.46985(9) 0.0287(3) Uani d . 1 . .
    C C22 0.92644(10) 0.39768(13) 0.48466(8) 0.0251(3) Uani d . 1 . .
    C C23 0.91450(11) 0.48457(15) 0.54763(9) 0.0311(3) Uani d . 1 . .
    H H23 0.8561 0.4744 0.5803 0.037 Uiso calc R 1 . .
    C C24 1.01269(11) 0.41447(15) 0.43720(9) 0.0320(3) Uani d . 1 . .
    H H24 1.0215 0.3561 0.3941 0.038 Uiso calc R 1 . .
    C C25 0.76768(17) -0.0831(2) 0.62854(14) 0.0679(7) Uani d . 1 . .
    H H25A 0.8233 -0.0663 0.6732 0.102 Uiso calc R 1 . .
    H H25B 0.7787 -0.1696 0.6063 0.102 Uiso calc R 1 . .
    H H25C 0.6958 -0.0787 0.6485 0.102 Uiso calc R 1 . .
    C C26 0.58057(15) 0.21684(19) 0.25079(11) 0.0494(5) Uani d . 1 . .
    H H26A 0.5990 0.2945 0.2209 0.074 Uiso calc R 1 . .
    H H26B 0.5055 0.2231 0.2644 0.074 Uiso calc R 1 . .
    H H26C 0.5886 0.1399 0.2173 0.074 Uiso calc R 1 . .
    O O1 0.70668(9) -0.31087(11) 0.29821(6) 0.0383(3) Uani d . 1 . .
    O O2 0.84253(9) 0.08962(12) 0.22507(7) 0.0428(3) Uani d . 1 . .
    O O3 0.77520(9) 0.01165(12) 0.56704(7) 0.0462(3) Uani d . 1 . .
    O O4 0.65148(8) 0.20675(11) 0.32338(6) 0.0374(3) Uani d . 1 . .
loop_
    _atom_site_aniso_label
    _atom_site_aniso_U_11
    _atom_site_aniso_U_22
    _atom_site_aniso_U_33
    _atom_site_aniso_U_12
    _atom_site_aniso_U_13
    _atom_site_aniso_U_23
    C1 0.0245(6) 0.0386(8) 0.0220(7) 0.0056(6) 0.0025(5) -0.0012(6)
    C2 0.0286(7) 0.0411(9) 0.0249(7) 0.0099(6) 0.0010(5) 0.0001(6)
    C3 0.0373(8) 0.0587(11) 0.0279(8) 0.0169(8) -0.0038(6) 0.0035(7)
    C4 0.0310(8) 0.0764(14) 0.0334(9) 0.0144(8) -0.0082(6) -0.0078(9)
    C5 0.0270(7) 0.0650(12) 0.0391(9) -0.0019(7) 0.0031(6) -0.0161(9)
    C6 0.0294(7) 0.0447(9) 0.0263(7) 0.0011(6) 0.0077(6) -0.0052(7)
    C7 0.0307(7) 0.0261(7) 0.0240(7) 0.0023(5) 0.0028(5) 0.0014(5)
    C8 0.0315(7) 0.0251(7) 0.0244(7) 0.0023(5) 0.0021(5) 0.0016(6)
    C9 0.0260(6) 0.0248(7) 0.0206(6) 0.0037(5) 0.0023(5) -0.0001(5)
    C10 0.0320(7) 0.0230(7) 0.0272(7) -0.0013(5) 0.0023(5) 0.0050(5)
    C11 0.0267(6) 0.0255(7) 0.0278(7) -0.0030(5) -0.0006(5) 0.0005(6)
    C12 0.0762(13) 0.0491(12) 0.0504(12) -0.0019(10) -0.0032(10) 0.0238(9)
    C13 0.0676(12) 0.0600(13) 0.0596(13) -0.0301(10) 0.0166(10) -0.0093(10)
    C14 0.0229(6) 0.0256(7) 0.0358(8) -0.0026(5) 0.0049(5) -0.0056(6)
    C15 0.0274(6) 0.0305(8) 0.0426(9) -0.0034(6) 0.0054(6) -0.0011(7)
    C16 0.0392(8) 0.0315(8) 0.0552(11) -0.0087(7) 0.0129(7) -0.0013(8)
    C17 0.0361(8) 0.0408(10) 0.0597(11) -0.0162(7) 0.0118(8) -0.0179(9)
    C18 0.0286(7) 0.0485(10) 0.0432(9) -0.0069(7) 0.0033(6) -0.0195(8)
    C19 0.0254(6) 0.0314(8) 0.0343(8) 0.0004(5) 0.0056(6) -0.0098(6)
    C20 0.0256(6) 0.0285(7) 0.0300(7) 0.0002(5) 0.0012(5) -0.0003(6)
    C21 0.0274(6) 0.0284(7) 0.0295(7) -0.0016(5) -0.0018(5) 0.0024(6)
    C22 0.0245(6) 0.0252(7) 0.0244(7) -0.0023(5) -0.0042(5) 0.0049(5)
    C23 0.0289(7) 0.0376(8) 0.0271(7) -0.0072(6) 0.0044(5) -0.0015(6)
    C24 0.0325(7) 0.0346(8) 0.0289(7) -0.0055(6) 0.0031(6) -0.0072(6)
    C25 0.0531(11) 0.0773(16) 0.0714(14) -0.0161(10) -0.0051(10) 0.0420(13)
    C26 0.0521(10) 0.0511(11) 0.0417(10) 0.0142(8) -0.0138(8) -0.0071(8)
    O1 0.0445(6) 0.0364(6) 0.0326(6) 0.0021(5) -0.0033(5) 0.0101(5)
    O2 0.0515(7) 0.0427(7) 0.0349(6) -0.0140(5) 0.0081(5) -0.0049(5)
    O3 0.0429(6) 0.0470(7) 0.0468(7) -0.0138(5) -0.0057(5) 0.0164(6)
    O4 0.0366(5) 0.0418(7) 0.0326(6) 0.0005(5) -0.0035(4) -0.0025(5)
_geom_special_details
;
All e.s.d.'s (except the e.s.d. in the dihedral angle between two l.s. planes)
are estimated using the full covariance matrix. The cell e.s.d.'s are taken
into account individually in the estimation of e.s.d.'s in distances, angles
and torsion angles; correlations between e.s.d.'s in cell parameters are only
used when they are defined by crystal symmetry. An approximate (isotropic)
treatment of cell e.s.d.'s is used for estimating e.s.d.'s involving l.s.
planes.
;
loop_
    _geom_bond_atom_site_label_1
    _geom_bond_atom_site_label_2
    _geom_bond_site_symmetry_2
    _geom_bond_distance
    _geom_bond_publ_flag
    C1 C2 . 1.404(2) ?
    C1 C6 . 1.408(2) ?
    C1 C7 . 1.4318(19) ?
    C2 O1 . 1.3630(19) ?
    C2 C3 . 1.394(2) ?
    C3 C4 . 1.380(3) ?
    C3 H3 . 0.9500 ?
    C4 C5 . 1.386(3) ?
    C4 H4 . 0.9500 ?
    C5 C6 . 1.394(2) ?
    C5 H5 . 0.9500 ?
    C6 O2 . 1.362(2) ?
    C7 C8 . 1.1996(19) ?
    C8 C9 . 1.4382(18) ?
    C9 C10 . 1.3979(19) ?
    C9 C11 . 1.4026(19) ?
    C10 C11 3_655 1.3821(19) ?
    C10 H10 . 0.9500 ?
    C11 C10 3_655 1.3821(19) ?
    C11 H11 . 0.9500 ?
    C12 O1 . 1.433(2) ?
    C12 H12A . 0.9800 ?
    C12 H12B . 0.9800 ?
    C12 H12C . 0.9800 ?
    C13 O2 . 1.427(2) ?
    C13 H13A . 0.9800 ?
    C13 H13B . 0.9800 ?
    C13 H13C . 0.9800 ?
    C14 C15 . 1.401(2) ?
    C14 C19 . 1.404(2) ?
    C14 C20 . 1.4306(19) ?
    C15 O3 . 1.3601(19) ?
    C15 C16 . 1.394(2) ?
    C16 C17 . 1.380(3) ?
    C16 H16 . 0.9500 ?
    C17 C18 . 1.384(3) ?
    C17 H17 . 0.9500 ?
    C18 C19 . 1.389(2) ?
    C18 H18 . 0.9500 ?
    C19 O4 . 1.3614(19) ?
    C20 C21 . 1.199(2) ?
    C21 C22 . 1.4364(19) ?
    C22 C23 . 1.396(2) ?
    C22 C24 . 1.3964(19) ?
    C23 C24 3_766 1.385(2) ?
    C23 H23 . 0.9500 ?
    C24 C23 3_766 1.385(2) ?
    C24 H24 . 0.9500 ?
    C25 O3 . 1.423(2) ?
    C25 H25A . 0.9800 ?
    C25 H25B . 0.9800 ?
    C25 H25C . 0.9800 ?
    C26 O4 . 1.4284(19) ?
    C26 H26A . 0.9800 ?
    C26 H26B . 0.9800 ?
    C26 H26C . 0.9800 ?
loop_
    _geom_angle_atom_site_label_1
    _geom_angle_atom_site_label_2
    _geom_angle_atom_site_label_3
    _geom_angle_site_symmetry_1
    _geom_angle_site_symmetry_3
    _geom_angle
    _geom_angle_publ_flag
    C2 C1 C6 . . 119.00(13) ?
    C2 C1 C7 . . 122.39(13) ?
    C6 C1 C7 . . 118.55(13) ?
    O1 C2 C3 . . 124.40(15) ?
    O1 C2 C1 . . 115.23(12) ?
    C3 C2 C1 . . 120.37(15) ?
    C4 C3 C2 . . 119.23(16) ?
    C4 C3 H3 . . 120.4 ?
    C2 C3 H3 . . 120.4 ?
    C3 C4 C5 . . 121.97(15) ?
    C3 C4 H4 . . 119.0 ?
    C5 C4 H4 . . 119.0 ?
    C4 C5 C6 . . 118.97(16) ?
    C4 C5 H5 . . 120.5 ?
    C6 C5 H5 . . 120.5 ?
    O2 C6 C5 . . 125.10(15) ?
    O2 C6 C1 . . 114.47(13) ?
    C5 C6 C1 . . 120.43(15) ?
    C8 C7 C1 . . 173.14(15) ?
    C7 C8 C9 . . 174.33(15) ?
    C10 C9 C11 . . 118.60(12) ?
    C10 C9 C8 . . 122.25(13) ?
    C11 C9 C8 . . 119.15(12) ?
    C11 C10 C9 3_655 . 120.72(13) ?
    C11 C10 H10 3_655 . 119.6 ?
    C9 C10 H10 . . 119.6 ?
    C10 C11 C9 3_655 . 120.68(13) ?
    C10 C11 H11 3_655 . 119.7 ?
    C9 C11 H11 . . 119.7 ?
    O1 C12 H12A . . 109.5 ?
    O1 C12 H12B . . 109.5 ?
    H12A C12 H12B . . 109.5 ?
    O1 C12 H12C . . 109.5 ?
    H12A C12 H12C . . 109.5 ?
    H12B C12 H12C . . 109.5 ?
    O2 C13 H13A . . 109.5 ?
    O2 C13 H13B . . 109.5 ?
    H13A C13 H13B . . 109.5 ?
    O2 C13 H13C . . 109.5 ?
    H13A C13 H13C . . 109.5 ?
    H13B C13 H13C . . 109.5 ?
    C15 C14 C19 . . 119.45(13) ?
    C15 C14 C20 . . 120.51(13) ?
    C19 C14 C20 . . 120.04(13) ?
    O3 C15 C16 . . 124.64(15) ?
    O3 C15 C14 . . 115.09(13) ?
    C16 C15 C14 . . 120.27(15) ?
    C17 C16 C15 . . 118.74(16) ?
    C17 C16 H16 . . 120.6 ?
    C15 C16 H16 . . 120.6 ?
    C16 C17 C18 . . 122.47(15) ?
    C16 C17 H17 . . 118.8 ?
    C18 C17 H17 . . 118.8 ?
    C17 C18 C19 . . 118.76(15) ?
    C17 C18 H18 . . 120.6 ?
    C19 C18 H18 . . 120.6 ?
    O4 C19 C18 . . 125.39(14) ?
    O4 C19 C14 . . 114.32(12) ?
    C18 C19 C14 . . 120.29(15) ?
    C21 C20 C14 . . 178.63(16) ?
    C20 C21 C22 . . 178.69(16) ?
    C23 C22 C24 . . 118.91(12) ?
    C23 C22 C21 . . 120.06(12) ?
    C24 C22 C21 . . 121.03(13) ?
    C24 C23 C22 3_766 . 120.42(13) ?
    C24 C23 H23 3_766 . 119.8 ?
    C22 C23 H23 . . 119.8 ?
    C23 C24 C22 3_766 . 120.68(13) ?
    C23 C24 H24 3_766 . 119.7 ?
    C22 C24 H24 . . 119.7 ?
    O3 C25 H25A . . 109.5 ?
    O3 C25 H25B . . 109.5 ?
    H25A C25 H25B . . 109.5 ?
    O3 C25 H25C . . 109.5 ?
    H25A C25 H25C . . 109.5 ?
    H25B C25 H25C . . 109.5 ?
    O4 C26 H26A . . 109.5 ?
    O4 C26 H26B . . 109.5 ?
    H26A C26 H26B . . 109.5 ?
    O4 C26 H26C . . 109.5 ?
    H26A C26 H26C . . 109.5 ?
    H26B C26 H26C . . 109.5 ?
    C2 O1 C12 . . 117.87(13) ?
    C6 O2 C13 . . 118.48(14) ?
    C15 O3 C25 . . 117.46(14) ?
    C19 O4 C26 . . 118.12(13) ?
loop_
    _geom_torsion_atom_site_label_1
    _geom_torsion_atom_site_label_2
    _geom_torsion_atom_site_label_3
    _geom_torsion_atom_site_label_4
    _geom_torsion_site_symmetry_1
    _geom_torsion_site_symmetry_2
    _geom_torsion_site_symmetry_3
    _geom_torsion_site_symmetry_4
    _geom_torsion
    _geom_torsion_publ_flag
    C6 C1 C2 O1 . . . . 177.73(12) ?
    C7 C1 C2 O1 . . . . 0.57(19) ?
    C6 C1 C2 C3 . . . . -1.7(2) ?
    C7 C1 C2 C3 . . . . -178.89(13) ?
    O1 C2 C3 C4 . . . . -178.42(14) ?
    C1 C2 C3 C4 . . . . 1.0(2) ?
    C2 C3 C4 C5 . . . . 0.1(2) ?
    C3 C4 C5 C6 . . . . -0.4(2) ?
    C4 C5 C6 O2 . . . . 179.10(14) ?
    C4 C5 C6 C1 . . . . -0.4(2) ?
    C2 C1 C6 O2 . . . . -178.13(12) ?
    C7 C1 C6 O2 . . . . -0.85(18) ?
    C2 C1 C6 C5 . . . . 1.4(2) ?
    C7 C1 C6 C5 . . . . 178.71(13) ?
    C2 C1 C7 C8 . . . . 171.6(11) ?
    C6 C1 C7 C8 . . . . -5.6(12) ?
    C1 C7 C8 C9 . . . . -13(2) ?
    C7 C8 C9 C10 . . . . -158.3(14) ?
    C7 C8 C9 C11 . . . . 21.2(15) ?
    C11 C9 C10 C11 . . . 3_655 0.1(2) ?
    C8 C9 C10 C11 . . . 3_655 179.59(13) ?
    C10 C9 C11 C10 . . . 3_655 -0.1(2) ?
    C8 C9 C11 C10 . . . 3_655 -179.60(12) ?
    C19 C14 C15 O3 . . . . -179.60(13) ?
    C20 C14 C15 O3 . . . . 0.4(2) ?
    C19 C14 C15 C16 . . . . 0.6(2) ?
    C20 C14 C15 C16 . . . . -179.42(14) ?
    O3 C15 C16 C17 . . . . 179.04(15) ?
    C14 C15 C16 C17 . . . . -1.2(2) ?
    C15 C16 C17 C18 . . . . 0.8(2) ?
    C16 C17 C18 C19 . . . . 0.3(2) ?
    C17 C18 C19 O4 . . . . 179.83(14) ?
    C17 C18 C19 C14 . . . . -0.8(2) ?
    C15 C14 C19 O4 . . . . 179.83(12) ?
    C20 C14 C19 O4 . . . . -0.16(18) ?
    C15 C14 C19 C18 . . . . 0.4(2) ?
    C20 C14 C19 C18 . . . . -179.56(13) ?
    C15 C14 C20 C21 . . . . -160(7) ?
    C19 C14 C20 C21 . . . . 20(7) ?
    C14 C20 C21 C22 . . . . 91(11) ?
    C20 C21 C22 C23 . . . . 2(7) ?
    C20 C21 C22 C24 . . . .  -18E1(10)
                                      ?
    C24 C22 C23 C24 . . . 3_766 -0.2(2) ?
    C21 C22 C23 C24 . . . 3_766 179.38(13) ?
    C23 C22 C24 C23 . . . 3_766 0.2(2) ?
    C21 C22 C24 C23 . . . 3_766 -179.37(14) ?
    C3 C2 O1 C12 . . . . 2.6(2) ?
    C1 C2 O1 C12 . . . . -176.88(14) ?
    C5 C6 O2 C13 . . . . -7.5(2) ?
    C1 C6 O2 C13 . . . . 171.99(14) ?
    C16 C15 O3 C25 . . . . -4.4(2) ?
    C14 C15 O3 C25 . . . . 175.75(16) ?
    C18 C19 O4 C26 . . . . 1.0(2) ?
    C14 C19 O4 C26 . . . . -178.37(13) ?
data_global
_journal_date_recd_electronic     2008-05-02
_journal_date_accepted     2008-05-08
_journal_name_full     'Acta Crystallographica, Section E'
_journal_year     2008
_journal_volume     64
_journal_issue      6
_journal_page_first     o1069
_journal_page_last     o1069
_journal_paper_category     QO
_journal_coeditor_code     XU2425
_publ_contact_author_name     'Ono, Katsuhiko'
_publ_contact_author_address
;
Department of Materials Science and Engineering,
Nagoya Institute of Technology,
Gokiso, Showa-ku, Nagoya 466-8555, Japan
;
_publ_contact_author_email     ono.katsuhiko@nitech.ac.jp
_publ_contact_author_fax     +81-52-735-5407
_publ_contact_author_phone     +81-52-735-5407
_publ_section_title
;
1,4-Bis[(2,6-dimethoxyphenyl)ethynyl]benzene
;
loop_
    _publ_author_name
    _publ_author_address
    'Ono, Katsuhiko'
;
Department of Materials Science and Engineering,
Nagoya Institute of Technology,
Gokiso, Showa-ku, Nagoya 466-8555, Japan
;
    'Tsukamoto, Kenichi'
;
Department of Materials Science and Engineering,
Nagoya Institute of Technology,
Gokiso, Showa-ku, Nagoya 466-8555, Japan
;
    'Tomura, Masaaki'
;
Institute for Molecular Science,
Myodaiji, Okazaki 444-8585, Japan
;
    'Saito, Katsuhiro'
;
Department of Materials Science and Engineering,
Nagoya Institute of Technology,
Gokiso, Showa-ku, Nagoya 466-8555, Japan
;
