# Supplementary material for: 1,4-Bis[(2,6-dimethoxy­phen­yl)ethyn­yl]benzene
Source: Acta Crystallogr Sect E Struct Rep Online. 2008 May 14;64(Pt 6):o1069. doi: 10.1107/S1600536808013664 (PMC2961624; doi:10.1107/S1600536808013664)
Supplement: Supplementary file 2 [file e-64-o1069-Isup2.hkl]

#
# h,k,l, Fc-squared, Fo-squared, sigma(Fo-squared) and status flag
#
data_I
_shelx_title
; 
1,4-Bis[(2,6-dimethoxyphenyl)ethynyl]benzene
;
_shelx_refln_list_code          4
_shelx_F_calc_maximum       83.79
_exptl_crystal_F_000       840.00
_reflns_d_resolution_high  0.7700
 
loop_
 _symmetry_equiv_pos_as_xyz
 'x, y, z'
 '-x, y+1/2, -z+1/2'
 '-x, -y, -z'
 'x, -y-1/2, z-1/2'
 
_cell_length_a    12.3910
_cell_length_b    10.3130
_cell_length_c    16.6110
_cell_angle_alpha  90.000
_cell_angle_beta   95.323
_cell_angle_gamma  90.000
 
_shelx_F_squared_multiplier     1.000
 
loop_
 _refln_index_h
 _refln_index_k
 _refln_index_l
 _refln_F_squared_calc
 _refln_F_squared_meas
 _refln_F_squared_sigma
 _refln_observed_status
   3   0   0       71.25       68.82      0.66 o
   4   0   0     1228.37     1095.40      5.40 o
   5   0   0       35.44       26.12      0.71 o
   6   0   0      407.04      365.76      3.58 o
   7   0   0        0.34        2.64      1.92 o
   8   0   0      529.13      521.96      7.10 o
   9   0   0      143.99      126.62      3.10 o
  10   0   0        7.85        6.00      0.77 o
  11   0   0       39.68       40.48      7.22 o
  12   0   0       99.78      116.79      5.40 o
  13   0   0      700.77      745.26     12.71 o
  14   0   0     3096.87     3431.22     26.11 o
  15   0   0      201.58      232.87     12.82 o
  16   0   0       65.81       81.58      5.73 o
   2   1   0       27.04       32.32      0.55 o
   4   1   0      556.41      519.74      2.19 o
   5   1   0     1074.52     1021.45      3.49 o
   6   1   0       10.75       11.16      0.60 o
   7   1   0        8.19        7.38      0.46 o
   8   1   0      109.70      107.99      1.79 o
   9   1   0       22.58       31.56      0.84 o
  10   1   0       93.51       84.20      2.50 o
  11   1   0      191.31      179.49      5.88 o
  12   1   0       18.83       27.26      3.38 o
  13   1   0      170.51      179.63     10.21 o
  14   1   0      102.88      124.36      4.28 o
  15   1   0       60.34       69.47      7.12 o
   1   2   0      152.49      151.44      1.50 o
   2   2   0      672.57      747.71      4.74 o
   3   2   0      364.74      350.54      2.44 o
   4   2   0      526.30      520.30      2.95 o
   5   2   0        5.04        5.27      0.52 o
   6   2   0     1040.81     1208.77      5.34 o
   7   2   0       73.53       96.93      1.39 o
   8   2   0      397.52      440.81      2.52 o
   9   2   0       16.88       18.42      0.99 o
  10   2   0       19.91       19.46      1.82 o
  11   2   0       65.12       64.63      1.68 o
  12   2   0       35.70       37.41      4.21 o
  13   2   0      139.23      155.47      3.76 o
  14   2   0       60.32       65.60      5.09 o
  15   2   0       91.25       84.09      5.46 o
   1   3   0     2634.19     2665.23     18.36 o
   2   3   0     2583.88     2578.15     26.70 o
   3   3   0      166.39      147.40      1.43 o
   4   3   0       76.17       69.30      0.95 o
   5   3   0      182.97      164.34      1.50 o
   6   3   0      512.66      572.52      3.19 o
   7   3   0        3.33        3.73      0.64 o
   8   3   0      303.33      279.73      2.82 o
   9   3   0        3.81        5.28      0.69 o
  10   3   0      345.17      332.73      4.61 o
  11   3   0        2.60        2.72      1.39 o
  12   3   0      163.17      156.00      3.08 o
  13   3   0       88.35       98.88      5.30 o
  14   3   0       74.12       82.66      5.20 o
  15   3   0       14.64       14.39      2.59 o
   0   4   0        3.56        8.29      1.47 o
   1   4   0      756.41      773.87      6.42 o
   2   4   0      189.04      176.90      3.74 o
   3   4   0     2788.41     2962.45     14.00 o
   4   4   0      376.83      443.76      5.28 o
   5   4   0        5.80        8.33      1.20 o
   6   4   0      431.78      420.14      3.07 o
   7   4   0      181.87      175.83      3.46 o
   8   4   0       15.85       18.32      1.17 o
   9   4   0      413.01      408.44      5.52 o
  10   4   0       29.53       28.85      1.27 o
  11   4   0      203.02      203.11      3.72 o
  12   4   0       27.22       30.51      2.41 o
  13   4   0        2.14        6.12      1.86 o
  14   4   0        5.11        7.25      1.85 o
  15   4   0        7.48        5.83      1.76 o
   1   5   0        7.87       11.39      1.85 o
   2   5   0      139.51      176.84      3.60 o
   3   5   0        2.03        5.23      1.70 o
   4   5   0       43.88       45.03      2.85 o
   5   5   0        0.36        4.38      2.93 o
   6   5   0        6.21        4.08      0.96 o
   7   5   0       90.01       92.20      3.36 o
   8   5   0       10.19       14.47      1.43 o
   9   5   0      126.67      141.38      2.58 o
  10   5   0        6.00        8.49      1.40 o
  11   5   0        0.62        3.53      1.82 o
  12   5   0       15.64       21.57      3.74 o
  13   5   0       29.81       26.61      2.88 o
  14   5   0        3.57        6.36      1.99 o
   0   6   0     2057.39     2250.54     24.15 o
   1   6   0      268.91      283.63      5.41 o
   2   6   0        0.61        3.49      1.59 o
   3   6   0      244.47      243.85      4.88 o
   4   6   0      189.38      173.75      5.41 o
   5   6   0      439.71      437.58     12.60 o
   6   6   0      167.85      185.55      6.34 o
   7   6   0       20.18       21.97      2.23 o
   8   6   0      160.45      145.59      6.69 o
   9   6   0       16.07       21.28      1.54 o
  10   6   0       11.73        9.23      1.76 o
  11   6   0       12.74       11.96      1.67 o
  12   6   0        6.27        7.87      1.89 o
  13   6   0        0.00        4.13      2.56 o
  14   6   0       17.93       15.20      2.35 o
   1   7   0       39.12       37.39      3.11 o
   2   7   0        7.35        3.87      1.59 o
   3   7   0      106.83      124.45      3.95 o
   4   7   0        4.89        9.11      2.47 o
   5   7   0       21.20       21.25      2.21 o
   6   7   0      377.03      330.92      5.03 o
   7   7   0       27.93       41.90      2.40 o
   8   7   0      200.83      170.82      4.18 o
   9   7   0       13.76       18.28      1.71 o
  10   7   0      201.45      180.09      3.30 o
  11   7   0        5.01        5.33      1.60 o
  12   7   0        2.30        7.67      2.22 o
  13   7   0        7.45        6.30      1.62 o
   0   8   0      103.07      103.16      5.94 o
   1   8   0       54.78       61.98      3.61 o
   2   8   0       10.20        9.39      2.12 o
   3   8   0      102.02      105.22      4.02 o
   4   8   0       61.00       73.74      7.19 o
   5   8   0      126.43      148.06      3.90 o
   6   8   0       29.23       27.88      2.20 o
   7   8   0      146.44      125.42      2.84 o
   8   8   0       25.96       20.12      3.04 o
   9   8   0       18.71       17.91      2.88 o
  10   8   0        0.88        3.54      1.64 o
  11   8   0        5.93        6.40      2.47 o
  12   8   0        5.64        8.79      2.67 o
   1   9   0        0.86        7.34      4.01 o
   2   9   0      275.44      282.48      6.55 o
   3   9   0      260.32      265.09      6.37 o
   4   9   0      169.09      163.73      7.37 o
   5   9   0       65.26       67.99      3.00 o
   6   9   0        7.84        7.56      1.59 o
   7   9   0        2.50        3.54      1.37 o
   8   9   0       28.33       27.93      2.75 o
   9   9   0       20.31       26.93      2.81 o
  10   9   0        4.23        1.07      2.65 o
  11   9   0      226.97      217.12      7.17 o
   0  10   0     4757.09     5002.97     63.68 o
   1  10   0        0.13       12.91      4.59 o
   2  10   0      315.24      311.67      7.36 o
   3  10   0       40.08       42.30      3.92 o
   4  10   0       18.02       20.33      3.51 o
   5  10   0       58.22       57.79      3.89 o
   6  10   0       12.23       11.13      3.72 o
   7  10   0       12.80        8.74      1.98 o
   8  10   0       33.34       32.54      3.10 o
   9  10   0        1.19        4.15      2.52 o
  10  10   0       16.30       11.73      3.35 o
   1  11   0      111.75      124.89     16.12 o
   2  11   0        0.26        5.78      4.54 o
   3  11   0       13.97       19.71      3.37 o
   4  11   0       19.17       19.57      3.60 o
   5  11   0        2.63        5.66      1.85 o
   6  11   0        0.01        2.15      5.11 o
   7  11   0       13.81        8.72      2.48 o
   8  11   0      138.10      140.41      6.52 o
   9  11   0       48.75       41.38      6.56 o
   0  12   0       15.20       14.27      5.93 o
   1  12   0        0.00        6.88      3.18 o
   2  12   0        0.03        3.46      4.16 o
   3  12   0      118.87      119.36      6.60 o
   4  12   0        5.64        6.73      2.84 o
   5  12   0        0.08        4.46      3.75 o
   6  12   0        0.09        2.37      4.00 o
   7  12   0       56.46       84.66     14.05 o
   1  13   0       13.04       13.15      3.40 o
   2  13   0       32.71       27.84      4.44 o
   3  13   0        1.67        1.86      4.61 o
 -16   1   1       22.80       28.41      3.64 o
 -15   1   1        7.56        6.66      2.01 o
 -14   1   1      158.28      170.45      5.40 o
 -13   1   1      102.97      111.76      3.25 o
 -12   1   1      397.79      397.04      6.19 o
 -11   1   1      391.29      387.30      4.18 o
 -10   1   1      142.77      146.70      2.83 o
  -9   1   1       70.76       75.26      2.13 o
  -8   1   1       24.96       24.65      1.82 o
  -7   1   1       20.34       20.36      0.80 o
  -6   1   1      101.92       86.55      1.48 o
  -5   1   1        0.61        2.08      0.46 o
  -4   1   1      109.63      113.06      0.92 o
   4   1   1     1765.90     1636.66      5.58 o
   5   1   1      714.35      636.01      2.78 o
   6   1   1      103.50       84.78      0.99 o
   7   1   1      975.67      963.38      3.90 o
   8   1   1       34.87       33.59      0.84 o
   9   1   1        9.82       12.07      1.11 o
  10   1   1       51.79       47.91      1.88 o
  11   1   1      155.33      147.25      4.44 o
  12   1   1      664.39      688.17     10.28 o
  13   1   1      402.96      403.38      6.40 o
  14   1   1        3.47        5.48      2.57 o
  15   1   1      252.42      244.99      5.56 o
 -15   2   1       15.89       20.85      2.67 o
 -14   2   1      101.69       97.43      3.47 o
 -13   2   1        2.29       11.08      2.35 o
 -12   2   1      176.20      170.59      3.57 o
 -11   2   1       97.58       95.12      1.97 o
 -10   2   1      173.27      160.23      2.16 o
  -9   2   1      123.44      127.00      2.12 o
  -8   2   1       94.39      105.04      1.78 o
  -7   2   1       48.73       62.14      0.83 o
  -6   2   1      447.90      440.48      2.23 o
  -5   2   1       80.54       74.75      0.77 o
  -4   2   1     4191.44     3919.24     28.34 o
  -2   2   1       51.70       82.53      1.40 o
  -1   2   1      128.12      123.94      1.52 o
   0   2   1      959.84      845.75      5.03 o
   1   2   1      211.55      181.21      1.76 o
   4   2   1       96.88      103.96      0.93 o
   5   2   1     1342.33     1380.64      5.92 o
   6   2   1       53.50       47.32      0.94 o
   7   2   1      664.57      680.91      5.40 o
   8   2   1      138.87      150.18      1.56 o
   9   2   1       97.06       90.69      1.25 o
  10   2   1       82.49       76.93      2.04 o
  11   2   1      484.63      473.01      5.43 o
  12   2   1      604.32      627.04      7.47 o
  13   2   1      120.58      116.41      4.75 o
  14   2   1        3.84        8.33      2.62 o
  15   2   1        8.16        3.73      2.59 o
 -15   3   1       16.58       14.08      4.37 o
 -14   3   1        0.16        9.06      3.51 o
 -13   3   1       58.82       61.77      2.72 o
 -12   3   1       33.83       44.11      2.32 o
 -11   3   1      171.22      166.86      3.00 o
 -10   3   1      111.32      104.69      1.91 o
  -9   3   1      127.20      116.70      2.46 o
  -8   3   1      484.52      487.01      3.88 o
  -7   3   1      659.61      669.40      4.80 o
  -6   3   1      788.06      834.33      5.82 o
  -5   3   1      116.85      140.55      1.33 o
  -4   3   1     1317.28     1296.91      5.88 o
  -3   3   1       25.82       38.34      0.93 o
  -2   3   1       25.55       29.09      1.46 o
  -1   3   1      602.54      571.20      4.21 o
   0   3   1      125.21      112.33      1.57 o
   1   3   1      488.57      446.00      6.19 o
   2   3   1      393.02      333.29      3.57 o
   3   3   1      753.74      767.82      4.03 o
   4   3   1      660.85      636.58      4.77 o
   5   3   1      515.30      509.53      2.96 o
   6   3   1     2176.94     2292.33     11.86 o
   7   3   1       50.70       51.87      1.15 o
   8   3   1      701.19      721.12      6.42 o
   9   3   1       28.62       29.55      1.14 o
  10   3   1       56.21       65.19      1.73 o
  11   3   1        8.25        7.40      1.28 o
  12   3   1        0.15        5.50      2.12 o
  13   3   1      102.46      115.58      6.08 o
  14   3   1       16.00       19.98      2.46 o
  15   3   1        2.08        6.78      2.62 o
 -15   4   1        3.80        8.53      3.43 o
 -14   4   1      125.18      125.28      3.80 o
 -13   4   1       70.99       64.12      4.76 o
 -12   4   1       24.39       26.35      2.12 o
 -11   4   1      115.92      135.17      2.61 o
 -10   4   1       88.48       83.29      1.69 o
  -9   4   1      418.36      404.02      5.88 o
  -8   4   1       15.38       18.41      0.98 o
  -7   4   1        8.34       12.88      1.26 o
  -6   4   1      624.50      661.17      5.70 o
  -5   4   1      701.61      729.01      5.61 o
  -4   4   1        0.23        3.53      1.02 o
  -3   4   1      847.61      877.63     10.04 o
  -2   4   1      210.57      196.91      2.28 o
  -1   4   1      707.58      599.82      4.91 o
   0   4   1     1502.06     1472.03     10.00 o
   1   4   1      549.73      536.73      4.62 o
   2   4   1      160.07      177.16      2.60 o
   3   4   1     3197.62     3384.99     24.99 o
   4   4   1       39.47       28.15      0.79 o
   5   4   1        4.56        5.61      0.57 o
   6   4   1       84.69       71.63      2.05 o
   7   4   1      137.89      139.33      2.06 o
   8   4   1      514.48      501.42      7.17 o
   9   4   1       39.99       51.08      2.83 o
  10   4   1        2.85        3.47      0.92 o
  11   4   1       34.86       31.83      1.88 o
  12   4   1       35.79       35.14      3.11 o
  13   4   1        0.70        3.26      2.64 o
  14   4   1        0.32        3.97      3.64 o
  15   4   1       16.07       14.95      2.87 o
 -14   5   1       12.38        9.47      2.02 o
 -13   5   1       39.26       47.42      3.83 o
 -12   5   1        1.91        7.49      2.57 o
 -11   5   1      547.77      524.65     11.07 o
 -10   5   1      436.50      418.23      4.19 o
  -9   5   1       86.61       80.06      1.93 o
  -8   5   1      502.79      455.58      8.52 o
  -7   5   1      407.78      410.05      5.04 o
  -6   5   1       19.31       25.51      1.76 o
  -5   5   1      252.17      261.84      7.53 o
  -4   5   1      354.17      366.83     16.23 o
  -3   5   1      933.46      939.92     10.31 o
  -2   5   1      126.86      164.92      4.17 o
  -1   5   1      118.24      136.80      3.26 o
   0   5   1     1580.83     1674.00     19.55 o
   1   5   1      219.06      276.22      7.69 o
   2   5   1      404.82      424.61      6.11 o
   3   5   1     1231.84     1399.30     25.20 o
   4   5   1     1097.75     1095.77      9.20 o
   5   5   1        3.60        3.94      0.78 o
   6   5   1       17.30       26.07      1.41 o
   7   5   1        9.59       12.36      1.40 o
   8   5   1      141.43      144.12      2.62 o
   9   5   1      160.82      154.73      2.94 o
  10   5   1        5.03        3.02      0.82 o
  11   5   1        0.00        2.76      1.51 o
  12   5   1        0.65        6.34      1.76 o
  13   5   1       16.43       16.66      4.18 o
  14   5   1      169.28      174.24      8.94 o
 -14   6   1        7.78        6.15      1.94 o
 -13   6   1        0.00        8.21      2.75 o
 -12   6   1        0.81        2.25      2.34 o
 -11   6   1       21.90       20.20      2.07 o
 -10   6   1       48.35       52.10      2.32 o
  -9   6   1       68.44       63.33      2.39 o
  -8   6   1      153.98      144.25      5.07 o
  -7   6   1       67.97       73.69      2.89 o
  -6   6   1      367.83      426.12      6.02 o
  -5   6   1     1299.65     1300.41     13.51 o
  -4   6   1      183.25      199.58      4.30 o
  -3   6   1      229.47      224.97      4.45 o
  -2   6   1      315.57      317.85      5.34 o
  -1   6   1      329.47      311.73      9.26 o
   0   6   1      883.59      863.68     16.55 o
   1   6   1        2.25        5.14      1.43 o
   2   6   1      323.97      310.33      5.31 o
   3   6   1      648.42      650.31      6.32 o
   4   6   1       11.97        7.11      1.39 o
   5   6   1       59.38       54.68      2.36 o
   6   6   1       35.85       30.15      2.22 o
   7   6   1        2.57        4.98      1.46 o
   8   6   1      710.97      617.46      9.72 o
   9   6   1        0.06        1.49      2.02 o
  10   6   1       87.74       80.48      3.19 o
  11   6   1        1.86        5.52      1.77 o
  12   6   1       13.85       11.59      2.23 o
  13   6   1        6.69        5.66      2.93 o
  14   6   1        5.82        8.47      2.28 o
 -13   7   1       18.60       21.94      3.08 o
 -12   7   1        1.38        4.84      1.57 o
 -11   7   1       43.90       44.34      3.35 o
 -10   7   1       21.77       18.91      1.56 o
  -9   7   1      146.11      130.01      2.84 o
  -8   7   1        5.96        5.82      1.25 o
  -7   7   1      484.82      442.33      5.31 o
  -6   7   1      186.58      211.26      4.05 o
  -5   7   1      187.45      166.73      4.48 o
  -4   7   1      118.30      156.74     23.72 o
  -3   7   1        2.37        5.11      1.74 o
  -2   7   1       89.65       87.44      5.94 o
  -1   7   1      171.63      188.85      9.76 o
   0   7   1      412.92      447.29      6.95 o
   1   7   1      249.70      257.17      5.30 o
   2   7   1       43.12       36.17      2.67 o
   3   7   1      294.02      300.99      5.79 o
   4   7   1      116.71      105.61      3.62 o
   5   7   1      142.31      131.50      4.43 o
   6   7   1      113.09      109.88      3.44 o
   7   7   1      354.88      314.30      5.98 o
   8   7   1      269.28      228.14     15.30 o
   9   7   1        0.27        5.73      1.22 o
  10   7   1       62.62       49.11      2.35 o
  11   7   1        0.46        5.10      2.13 o
  12   7   1      130.04      119.24      3.70 o
  13   7   1        5.24        4.77      3.93 o
 -12   8   1        0.03        2.92      2.27 o
 -11   8   1      106.98      101.81      5.26 o
 -10   8   1        3.43        4.37      1.94 o
  -9   8   1        6.21        8.51      1.67 o
  -8   8   1        7.21        6.97      1.18 o
  -7   8   1        0.75        5.36      1.93 o
  -6   8   1       18.50       19.92      2.77 o
  -5   8   1       57.65       57.07      4.36 o
  -4   8   1     1494.06     1510.97     17.96 o
  -3   8   1      256.92      250.61      5.83 o
  -2   8   1        4.85       12.14      3.01 o
  -1   8   1        2.63        8.58      3.07 o
   0   8   1      140.25      121.36      4.22 o
   1   8   1       32.36       33.11      3.14 o
   2   8   1       50.68       46.34      3.47 o
   3   8   1      286.77      265.11     11.79 o
   4   8   1      162.57      157.03      4.72 o
   5   8   1      107.32      126.60      3.15 o
   6   8   1       27.66       20.23      3.24 o
   7   8   1       50.51       51.39      4.41 o
   8   8   1        4.17       10.21      2.54 o
   9   8   1       37.36       29.52      2.12 o
  10   8   1      109.88       96.01      5.48 o
  11   8   1      146.82      130.70     13.58 o
  12   8   1      260.72      279.42     12.30 o
 -11   9   1        2.07        6.09      2.36 o
 -10   9   1       18.92       17.01      1.90 o
  -9   9   1       12.74       17.32      1.86 o
  -8   9   1       29.43       33.54      2.08 o
  -7   9   1       32.59       32.39      2.25 o
  -6   9   1       38.54       31.61      4.01 o
  -5   9   1      113.09      116.97      4.70 o
  -4   9   1        0.31        3.14      2.29 o
  -3   9   1      137.88      138.19      5.19 o
  -2   9   1      299.17      295.93      7.10 o
  -1   9   1      243.01      239.84      6.70 o
   0   9   1      491.73      487.39     28.25 o
   1   9   1     1726.22     1710.94     23.83 o
   2   9   1      236.59      259.30      6.95 o
   3   9   1       63.99       57.77      3.63 o
   4   9   1        3.11       11.58      9.07 o
   5   9   1      216.97      192.33      8.20 o
   6   9   1       21.30       25.33      2.37 o
   7   9   1       19.38       18.87      1.83 o
   8   9   1       22.36       22.75      2.64 o
   9   9   1      103.61       94.52      3.70 o
  10   9   1       11.41       19.09      3.73 o
  11   9   1        3.96        3.20      3.21 o
 -10  10   1       71.69       69.27      6.74 o
  -9  10   1       77.31       68.44      3.32 o
  -8  10   1        0.93        5.77      1.68 o
  -7  10   1        5.10        6.29      2.66 o
  -6  10   1        0.14        4.35      5.42 o
  -5  10   1        1.27        5.67      3.75 o
  -4  10   1       13.47       10.87      3.07 o
  -3  10   1      163.21      181.95     12.32 o
  -2  10   1      566.30      558.24     11.83 o
  -1  10   1       74.86       94.37      9.37 o
   0  10   1      115.40      137.74      6.57 o
   1  10   1       68.46       78.98      4.98 o
   2  10   1        0.45        9.69      4.10 o
   3  10   1       23.43       24.74      3.22 o
   4  10   1      318.58      317.85      9.04 o
   5  10   1       57.11       55.74      4.29 o
   6  10   1       13.82       13.91      2.97 o
   7  10   1       54.58       55.57      3.24 o
   8  10   1       34.42       38.12      3.06 o
   9  10   1        9.91        9.73      2.85 o
  10  10   1       55.41       56.24      5.13 o
  -9  11   1       27.94       30.29      4.73 o
  -8  11   1        0.26        1.93      2.85 o
  -7  11   1       60.30       53.89      4.20 o
  -6  11   1        6.02        7.13      2.48 o
  -5  11   1       16.46       26.73      6.06 o
  -4  11   1        1.27       -0.27      3.04 o
  -3  11   1       17.40       18.72      3.69 o
  -2  11   1        6.20        6.60      4.52 o
  -1  11   1      159.10      165.48      6.16 o
   0  11   1       25.73       25.43      5.67 o
   1  11   1      233.09      231.11      7.00 o
   2  11   1       17.76       26.80      4.08 o
   3  11   1       85.12       98.60     10.46 o
   4  11   1        2.80        9.34      3.34 o
   5  11   1       56.15       57.83      6.57 o
   6  11   1        2.64        3.59      3.89 o
   7  11   1        0.18        5.09      3.97 o
   8  11   1       25.43       22.37      3.82 o
   9  11   1        8.57        8.79      3.59 o
  -7  12   1        0.85        3.29      3.66 o
  -6  12   1       35.19       37.71      4.66 o
  -5  12   1        0.54        1.67      4.13 o
  -4  12   1        1.05        0.29      4.14 o
  -3  12   1      180.95      201.79      7.51 o
  -2  12   1       20.92       16.56      6.85 o
  -1  12   1       31.74       43.98      5.14 o
   0  12   1        0.50        6.54      4.08 o
   1  12   1       22.73       20.94      4.13 o
   2  12   1       66.97       65.64      8.39 o
   3  12   1       82.57       88.70      5.42 o
   4  12   1        6.35        5.76      2.78 o
   5  12   1       11.63       10.56      2.92 o
   6  12   1        0.13        7.18      3.25 o
   7  12   1        3.07        2.64      4.52 o
  -3  13   1       16.54       26.67      4.68 o
  -2  13   1        7.97        9.14      3.07 o
  -1  13   1        4.38        4.32      3.37 o
   0  13   1        8.60       11.25      3.88 o
   1  13   1        9.52       12.61      4.11 o
   2  13   1        1.42        8.63      5.42 o
   3  13   1      147.45      134.77      6.77 o
 -16   0   2       70.85       58.28      5.12 o
 -15   0   2       43.02       44.88      5.24 o
 -14   0   2        0.14       13.66      4.20 o
 -13   0   2      372.93      369.04     16.88 o
 -12   0   2       18.99       20.97      2.59 o
 -11   0   2        0.72        6.48      2.39 o
 -10   0   2       26.98       31.44      2.42 o
  -9   0   2        3.08        6.29      1.32 o
  -8   0   2       21.49       38.24      3.81 o
  -7   0   2      232.47      226.43      2.95 o
  -6   0   2     2851.18     2964.10     21.97 o
  -5   0   2       55.26       69.06      1.09 o
  -4   0   2     3871.52     3538.92     19.76 o
   3   0   2     1090.80     1134.18      9.03 o
   4   0   2       21.50       21.36      0.77 o
   5   0   2      273.71      209.35      2.07 o
   6   0   2       10.71        7.33      0.80 o
   7   0   2     1606.65     1459.63     10.62 o
   8   0   2       20.33       14.22      1.10 o
   9   0   2        7.35        7.80      0.96 o
  10   0   2      499.15      468.17      7.93 o
  11   0   2      163.68      176.27      6.36 o
  12   0   2       64.83       59.38      7.72 o
  13   0   2      875.23      939.56     13.15 o
  14   0   2       95.39      100.01      5.01 o
  15   0   2        5.46        9.99      6.69 o
 -16   1   2        6.98       13.43      2.65 o
 -15   1   2      231.45      231.12      6.56 o
 -14   1   2        0.14        5.34      4.18 o
 -13   1   2       32.06       31.79      2.32 o
 -12   1   2      442.48      469.49      5.29 o
 -11   1   2       31.89       31.72      1.71 o
 -10   1   2       19.97       24.64      1.73 o
  -9   1   2      426.50      449.59      4.18 o
  -8   1   2      263.90      265.24      2.98 o
  -7   1   2     1142.76     1106.39      5.95 o
  -6   1   2     1195.39     1215.80      5.54 o
  -5   1   2      149.64      168.47      1.11 o
  -4   1   2        7.49        5.76      0.42 o
  -2   1   2      654.15      636.85      2.12 o
   0   1   2       18.39       23.70      1.20 o
   1   1   2       54.60       54.75      0.69 o
   2   1   2      410.90      414.02      2.02 o
   3   1   2     2345.81     2127.34      9.87 o
   4   1   2       10.54        7.10      0.41 o
   5   1   2     1961.90     1947.28      6.57 o
   6   1   2      154.87      159.57      1.49 o
   7   1   2      123.36      123.77      1.31 o
   8   1   2      128.63      115.95      2.19 o
   9   1   2       20.74       28.90      1.37 o
  10   1   2       42.36       40.12      1.22 o
  11   1   2      766.49      741.79      8.21 o
  12   1   2      357.89      381.35      7.53 o
  13   1   2      283.86      294.47      7.21 o
  14   1   2        6.70        6.93      1.59 o
  15   1   2       29.29       25.49      2.82 o
 -15   2   2      383.65      400.95      7.14 o
 -14   2   2        0.02        6.72      2.08 o
 -13   2   2       14.89       19.28      1.76 o
 -12   2   2       43.33       47.15      2.17 o
 -11   2   2       14.45       13.12      2.34 o
 -10   2   2       73.01       71.88      1.74 o
  -9   2   2       16.92       15.76      1.10 o
  -8   2   2        0.21        6.88      1.16 o
  -7   2   2        4.23        3.64      0.55 o
  -6   2   2     3569.04     3619.21     18.62 o
  -5   2   2      139.41      151.40      1.44 o
  -4   2   2      832.71      817.26      3.35 o
  -2   2   2       25.50       16.50      0.66 o
   1   2   2     1123.52     1041.05     11.71 o
   2   2   2      759.92      725.57      3.38 o
   3   2   2      665.29      716.67      2.56 o
   4   2   2       28.20       38.81      0.61 o
   5   2   2      901.00      937.53      3.81 o
   6   2   2      730.93      731.14      3.88 o
   7   2   2      240.87      222.91      1.73 o
   8   2   2      602.44      582.76      7.29 o
   9   2   2      488.63      463.46      3.82 o
  10   2   2     1450.37     1511.14      7.05 o
  11   2   2      139.75      133.25      3.40 o
  12   2   2        0.37        5.87      2.54 o
  13   2   2       35.47       40.72      2.70 o
  14   2   2       13.13       13.21      5.23 o
  15   2   2       13.88       15.25      2.21 o
 -15   3   2      213.03      206.99      5.20 o
 -14   3   2      238.56      252.31      4.85 o
 -13   3   2       25.45       31.56      2.53 o
 -12   3   2        4.55        5.39      1.35 o
 -11   3   2        0.53        3.83      1.88 o
 -10   3   2       75.64       76.45      1.91 o
  -9   3   2      619.77      606.32      3.67 o
  -8   3   2     1160.95     1175.06      5.91 o
  -7   3   2      338.58      329.62      3.77 o
  -6   3   2      560.37      615.11      3.57 o
  -5   3   2      382.09      431.39      2.78 o
  -4   3   2      678.31      766.25      4.34 o
  -3   3   2        2.77        8.08      0.54 o
  -2   3   2       61.79       78.27      1.22 o
  -1   3   2      610.22      668.40      7.40 o
   0   3   2     1099.26     1084.98      7.79 o
   1   3   2      317.31      280.64      3.20 o
   2   3   2     1582.90     1513.00      9.09 o
   3   3   2      887.57      915.84      5.14 o
   4   3   2     2395.43     2524.93     11.61 o
   5   3   2      804.52      821.78      3.64 o
   6   3   2        2.19        5.53      0.51 o
   7   3   2       86.46       80.62      1.38 o
   8   3   2       68.13       74.31      2.40 o
   9   3   2      270.93      267.00      4.25 o
  10   3   2        2.08        4.91      1.29 o
  11   3   2       64.91       69.57      1.77 o
  12   3   2      255.83      238.95      8.33 o
  13   3   2       38.20       42.68      2.67 o
  14   3   2        3.47        9.43      2.44 o
  15   3   2        0.81        2.26      1.66 o
 -15   4   2       47.55       46.90      4.16 o
 -14   4   2        1.62        5.43      2.30 o
 -13   4   2       18.47       17.47      2.16 o
 -12   4   2       61.15       62.43      2.98 o
 -11   4   2       97.31       87.67      2.90 o
 -10   4   2      299.21      272.74      3.92 o
  -9   4   2      235.74      223.84      3.80 o
  -8   4   2        0.45        5.27      1.08 o
  -7   4   2      135.94      145.13      1.92 o
  -6   4   2        0.02        3.36      0.73 o
  -5   4   2      162.96      145.62      1.90 o
  -4   4   2       18.81       24.84      1.63 o
  -3   4   2      183.81      195.27      2.05 o
  -2   4   2     2721.43     2723.93     18.03 o
  -1   4   2      851.59      870.23      6.89 o
   0   4   2      557.97      569.01      4.96 o
   1   4   2      154.70      127.65      2.04 o
   2   4   2     5432.18     5263.87     62.79 o
   3   4   2      240.77      240.00      1.88 o
   4   4   2      889.86      942.17      5.00 o
   5   4   2      588.41      628.36      6.48 o
   6   4   2       13.49       18.14      1.23 o
   7   4   2        4.41        2.86      0.68 o
   8   4   2      323.50      350.70      4.89 o
   9   4   2        0.33        3.93      1.11 o
  10   4   2       11.40        8.70      1.03 o
  11   4   2        5.08        7.71      0.97 o
  12   4   2       20.53       22.15      2.95 o
  13   4   2       50.45       50.44      3.88 o
  14   4   2        2.91        2.90      3.20 o
  15   4   2       72.30       79.38      7.88 o
 -14   5   2        3.90        4.11      1.81 o
 -13   5   2       37.46       30.41      6.67 o
 -12   5   2       50.13       42.53      2.84 o
 -11   5   2       89.70       80.14      3.10 o
 -10   5   2        0.17        6.70      2.23 o
  -9   5   2       71.07       76.11      2.94 o
  -8   5   2        0.04        5.91      1.50 o
  -7   5   2       41.82       31.24      1.81 o
  -6   5   2      146.80      152.27      4.21 o
  -5   5   2       44.60       55.56      1.95 o
  -4   5   2       18.51       13.31      1.70 o
  -3   5   2      447.72      435.27      6.19 o
  -2   5   2        0.06        3.90      1.79 o
  -1   5   2      119.78      130.63      4.13 o
   0   5   2        4.57        9.71      1.72 o
   1   5   2       99.98      117.82      6.19 o
   2   5   2      425.42      438.04      6.03 o
   3   5   2       73.49       77.56      1.57 o
   4   5   2       33.01       37.24      0.99 o
   5   5   2       40.17       40.78      1.26 o
   6   5   2      164.52      175.99      4.45 o
   7   5   2       52.55       41.77      2.60 o
   8   5   2       13.59       15.54      1.87 o
   9   5   2        1.70        4.42      1.65 o
  10   5   2       11.95       12.69      1.35 o
  11   5   2       14.38       11.41      1.32 o
  12   5   2        3.60        4.48      2.09 o
  13   5   2       18.24       20.84      2.35 o
  14   5   2        1.58        5.53      2.53 o
 -14   6   2        9.07       11.94      3.10 o
 -13   6   2       18.33        7.58      2.50 o
 -12   6   2        2.67        4.81      2.51 o
 -11   6   2       88.92       69.22      2.42 o
 -10   6   2       39.94       37.54      2.76 o
  -9   6   2       54.76       61.55      3.28 o
  -8   6   2       26.89       28.92      1.70 o
  -7   6   2       15.72       20.40      1.58 o
  -6   6   2       33.98       24.51      1.77 o
  -5   6   2       24.87       26.35      3.04 o
  -4   6   2       37.80       38.87      2.66 o
  -3   6   2       73.12       80.95      2.97 o
  -1   6   2       90.52       94.11      3.58 o
   0   6   2       15.84       26.83      2.21 o
   1   6   2      103.62      121.85      4.98 o
   2   6   2      873.60      921.30     11.67 o
   3   6   2      623.97      634.10      7.10 o
   4   6   2       22.78       24.60      1.45 o
   5   6   2        0.02        2.98      0.77 o
   6   6   2       18.64       20.56      1.33 o
   7   6   2       72.39       56.98      4.05 o
   8   6   2       63.31       42.59      1.81 o
   9   6   2       27.45       21.74      1.95 o
  10   6   2        6.03        8.71      1.18 o
  11   6   2        2.22        6.62      1.74 o
  12   6   2       42.90       37.09      2.66 o
  13   6   2        0.35        5.83      2.78 o
  14   6   2        6.79        4.37      2.92 o
 -13   7   2       42.53       44.70      4.68 o
 -12   7   2        9.21        9.74      2.23 o
 -11   7   2        4.03        6.74      1.55 o
 -10   7   2       68.27       65.07      2.17 o
  -9   7   2        4.78        6.38      1.18 o
  -8   7   2      377.12      357.87      9.34 o
  -7   7   2      119.93      131.08      4.94 o
  -6   7   2       87.39       77.75      2.77 o
  -5   7   2     1016.24     1050.64     10.06 o
  -4   7   2        2.62        5.20      2.25 o
  -3   7   2      257.67      258.78      5.32 o
  -2   7   2       11.85       11.92      4.16 o
  -1   7   2       70.95       70.28      3.39 o
   0   7   2      168.33      182.76      4.62 o
   1   7   2        1.07        2.69      4.05 o
   2   7   2      451.24      483.70      8.22 o
   3   7   2      292.20      284.51      4.06 o
   4   7   2      128.79      144.56      2.77 o
   5   7   2       15.60       11.76      1.14 o
   6   7   2        0.07        5.31      1.74 o
   7   7   2       52.54       48.05      3.52 o
   8   7   2        1.53        3.69      1.61 o
   9   7   2      249.30      219.26      3.74 o
  10   7   2       71.15       76.45      3.33 o
  11   7   2       45.99       43.10      2.64 o
  12   7   2       52.21       59.97      3.80 o
  13   7   2        5.54        5.03      5.41 o
 -12   8   2        2.59        6.84      2.10 o
 -11   8   2        0.60        3.57      2.67 o
 -10   8   2       11.14       12.31      1.84 o
  -9   8   2        2.77        5.55      1.23 o
  -8   8   2        7.97        9.40      1.35 o
  -7   8   2       53.72       53.41      2.49 o
  -6   8   2        9.80       14.14      2.45 o
  -5   8   2      431.51      403.36     13.23 o
  -4   8   2        2.68        5.25      7.65 o
  -3   8   2     1143.67     1119.12     42.25 o
  -2   8   2       70.06       77.88      4.49 o
  -1   8   2       10.14       15.31      6.75 o
   0   8   2      190.92      182.64      9.60 o
   1   8   2        1.06        7.61      4.26 o
   2   8   2        0.93        5.89      3.67 o
   3   8   2       25.12       25.94      2.88 o
   4   8   2      143.05      134.18      3.66 o
   5   8   2      904.96      851.99     12.91 o
   6   8   2        1.67        1.58      1.27 o
   7   8   2       32.89       33.61      1.92 o
   8   8   2       39.29       33.00      2.44 o
   9   8   2       94.78       96.76      3.34 o
  10   8   2       75.15       76.21      4.77 o
  11   8   2      322.80      327.38      6.28 o
  12   8   2       10.84       12.06      2.39 o
 -11   9   2        0.92        2.26      2.79 o
 -10   9   2       53.03       48.73      2.64 o
  -9   9   2      168.18      150.59      3.81 o
  -8   9   2        8.56        7.57      1.46 o
  -7   9   2      335.52      312.62      9.29 o
  -6   9   2       85.58       81.38      3.27 o
  -5   9   2        7.32       10.52      2.51 o
  -4   9   2        6.03        7.98      2.56 o
  -3   9   2      311.52      285.19      6.69 o
  -2   9   2        4.53        6.86      3.08 o
  -1   9   2       67.99       74.77      4.56 o
   0   9   2      146.37      162.28      5.88 o
   1   9   2      215.90      210.83     15.16 o
   2   9   2      176.44      153.67      6.51 o
   3   9   2        0.11        7.32      3.51 o
   4   9   2       16.96       21.80      3.73 o
   5   9   2      106.22       90.06      4.21 o
   6   9   2        0.05        7.98      1.85 o
   7   9   2      304.78      280.91      7.54 o
   8   9   2      306.43      322.80      8.09 o
   9   9   2      129.55      114.58      3.90 o
  10   9   2        1.71        8.32      3.11 o
  11   9   2       37.63       33.57      4.32 o
 -10  10   2       11.51       15.41      2.35 o
  -9  10   2       10.20       11.64      1.57 o
  -8  10   2        3.22        6.80      1.63 o
  -7  10   2        6.71        4.41      1.54 o
  -6  10   2       42.72       51.40      6.18 o
  -5  10   2        0.29        3.88      1.95 o
  -4  10   2        2.55        6.71      3.71 o
  -3  10   2      127.66      133.70     12.68 o
  -2  10   2       72.67       81.61      4.79 o
  -1  10   2      257.04      261.15     21.61 o
   0  10   2       36.60       54.10      4.42 o
   1  10   2       87.37       85.90      4.80 o
   2  10   2      180.79      196.44      6.44 o
   3  10   2       44.69       47.62      4.36 o
   4  10   2       47.37       53.40      2.85 o
   5  10   2       12.29        7.85      1.75 o
   6  10   2        3.77       14.16      3.38 o
   7  10   2       83.08       91.32      5.22 o
   8  10   2       16.70       20.55      3.32 o
   9  10   2        9.17        6.30      3.61 o
  10  10   2        6.24        8.02      2.33 o
  -9  11   2        3.26        4.19      2.10 o
  -8  11   2        2.20        5.54      2.46 o
  -7  11   2        2.22        7.63      2.23 o
  -6  11   2       83.62      107.83      5.46 o
  -5  11   2       54.77       47.06      6.13 o
  -4  11   2        9.09        9.00      3.03 o
  -3  11   2      130.00      138.79      5.91 o
  -2  11   2      222.39      244.70      7.80 o
  -1  11   2      557.68      577.63     11.16 o
   0  11   2       15.34       22.50      3.86 o
   1  11   2        3.73        7.52      2.58 o
   2  11   2      173.68      177.38     13.63 o
   3  11   2       74.27       75.88      5.22 o
   4  11   2        0.40       -0.91      3.45 o
   5  11   2        3.63        8.81      3.27 o
   6  11   2        3.20        5.24      2.85 o
   7  11   2       82.16       77.35      7.89 o
   8  11   2       28.31       31.29      4.47 o
  -7  12   2        1.30        4.41      3.36 o
  -6  12   2      267.11      292.80     18.13 o
  -5  12   2       74.00       62.97      5.36 o
  -4  12   2        1.78        6.82      3.54 o
  -3  12   2      229.73      255.51     12.45 o
  -2  12   2       12.79       19.90      4.13 o
  -1  12   2       98.80      101.64      8.70 o
   0  12   2        6.85       11.89      3.55 o
   1  12   2       33.93       38.57      7.08 o
   2  12   2        6.20        9.81      3.64 o
   3  12   2       87.74       87.89     17.06 o
   4  12   2       11.32       10.34      3.58 o
   5  12   2       12.77       16.08      3.86 o
   6  12   2        2.89        9.79      3.73 o
  -3  13   2       11.04       10.16      5.45 o
  -2  13   2        0.00       -1.73      6.49 o
  -1  13   2        9.14       11.34      3.27 o
   0  13   2        0.63        7.40      4.44 o
   1  13   2        3.42        7.47      5.50 o
   2  13   2        3.70        7.53      4.62 o
   3  13   2       36.50       43.62      5.87 o
 -16   1   3        2.91        4.29      2.28 o
 -15   1   3      176.38      186.13      7.83 o
 -14   1   3       24.17       26.91      2.87 o
 -13   1   3       41.49       40.87      2.22 o
 -12   1   3       10.69        9.66      1.22 o
 -11   1   3        8.35        9.83      1.15 o
 -10   1   3      103.18      107.64      2.37 o
  -9   1   3      773.24      815.23      5.77 o
  -8   1   3      235.27      277.41      4.12 o
  -7   1   3      783.74      833.30      4.44 o
  -6   1   3      909.21      925.21      5.30 o
  -5   1   3       41.55       40.41      0.60 o
  -4   1   3     2417.69     2365.83     10.10 o
   0   1   3     2396.28     2211.04     21.92 o
   1   1   3       79.42       81.02      1.24 o
   2   1   3     1039.37     1006.35      6.47 o
   3   1   3     1171.17     1086.25      4.75 o
   4   1   3      516.84      538.09      3.69 o
   5   1   3     1563.19     1547.57      6.60 o
   6   1   3     1523.40     1550.22      8.75 o
   7   1   3      422.93      453.17      3.08 o
   8   1   3        5.24        5.15      0.98 o
   9   1   3       14.24       16.29      0.91 o
  10   1   3      619.38      630.22      7.21 o
  11   1   3       73.04       71.93      3.46 o
  12   1   3     2269.26     2400.54     17.43 o
  13   1   3       36.81       33.00      2.52 o
  14   1   3       61.97       51.65      3.79 o
  15   1   3       84.73       74.81      3.73 o
 -15   2   3        1.74        6.03      2.78 o
 -14   2   3        0.06        6.79      2.37 o
 -13   2   3       16.02       24.80      2.14 o
 -12   2   3      119.50      120.89      6.24 o
 -11   2   3       69.66       65.58      4.76 o
 -10   2   3       18.40       22.16      1.51 o
  -9   2   3      131.40      142.24      1.98 o
  -8   2   3        2.50        4.34      0.86 o
  -7   2   3      224.03      226.86      1.65 o
  -6   2   3      239.59      233.22      2.07 o
  -5   2   3      480.10      492.26      2.54 o
  -4   2   3     4301.92     4170.38     24.05 o
  -1   2   3      901.78      830.90      4.15 o
   0   2   3     3675.90     3442.95     27.03 o
   2   2   3       72.01       77.86      1.08 o
   3   2   3      620.68      628.15      2.87 o
   4   2   3      828.66      849.43      3.86 o
   5   2   3      916.78      898.25      4.43 o
   6   2   3       15.78       17.86      0.75 o
   7   2   3      401.48      409.68      3.14 o
   8   2   3       41.69       35.56      1.23 o
   9   2   3        3.09        3.90      1.37 o
  10   2   3     1167.64     1170.80     10.11 o
  11   2   3       97.83       97.85      2.16 o
  12   2   3      264.83      262.75      6.01 o
  13   2   3        0.94        3.36      2.08 o
  14   2   3        1.19        4.55      2.03 o
  15   2   3       59.59       57.04      4.68 o
 -15   3   3        2.46        7.14      2.74 o
 -14   3   3        0.37        6.34      2.05 o
 -13   3   3       55.78       56.34      3.31 o
 -12   3   3       24.46       25.38      2.21 o
 -11   3   3      184.99      168.52      3.32 o
 -10   3   3       55.30       52.61      2.14 o
  -9   3   3       50.32       61.01      0.96 o
  -8   3   3       80.14       97.23      1.75 o
  -7   3   3      340.95      317.32      3.30 o
  -6   3   3      266.90      301.49      1.91 o
  -5   3   3      299.08      316.34      2.19 o
  -4   3   3      228.98      224.81      1.81 o
  -3   3   3     2753.27     2636.16     11.16 o
  -2   3   3      943.01      951.97      4.73 o
  -1   3   3      514.22      455.32      2.55 o
   0   3   3       22.45       27.70      1.37 o
   1   3   3       29.23       23.89      0.75 o
   2   3   3      220.44      235.87      1.52 o
   3   3   3     2409.71     2326.23     13.90 o
   4   3   3       60.81       98.75      1.34 o
   5   3   3       33.53       53.50      0.88 o
   6   3   3     1009.77     1026.68      4.63 o
   7   3   3      313.48      322.48      3.47 o
   8   3   3      517.09      509.08      5.29 o
   9   3   3      211.74      235.96      5.09 o
  10   3   3       14.89       19.83      1.76 o
  11   3   3       13.67       14.23      1.35 o
  12   3   3       98.67      105.17      3.35 o
  13   3   3       89.30      103.66      3.33 o
  14   3   3        0.81        5.72      2.25 o
  15   3   3        2.10        9.86      2.42 o
 -15   4   3        1.68        5.20      2.94 o
 -14   4   3        2.17        8.19      2.46 o
 -13   4   3       12.31       10.88      2.61 o
 -12   4   3        0.60        5.86      2.13 o
 -11   4   3       33.20       24.81      1.68 o
 -10   4   3       74.86       71.29      2.03 o
  -9   4   3      430.81      410.59      5.38 o
  -8   4   3      153.69      144.77      2.24 o
  -7   4   3       24.01       21.65      1.07 o
  -6   4   3      142.34      133.50      2.06 o
  -5   4   3      667.36      688.65      4.47 o
  -4   4   3      330.01      327.52      2.93 o
  -3   4   3      901.67      958.64      7.19 o
  -2   4   3      964.88     1068.23      9.10 o
  -1   4   3        3.19        3.17      1.04 o
   0   4   3      257.84      230.19      3.14 o
   1   4   3        4.54       10.20      1.41 o
   2   4   3       65.26       57.38      3.30 o
   3   4   3        1.75        2.71      0.62 o
   4   4   3        4.49        3.28      0.82 o
   5   4   3     1886.34     1982.60     14.02 o
   6   4   3      676.89      736.19      6.73 o
   7   4   3      442.49      448.02      4.01 o
   8   4   3      133.95      120.52      2.48 o
   9   4   3        0.34        2.42      1.48 o
  10   4   3      139.86      148.39      2.71 o
  11   4   3      212.86      210.36      4.97 o
  12   4   3        0.13        3.69      2.24 o
  13   4   3       11.49       11.80      2.55 o
  14   4   3        3.10        8.01      3.16 o
 -14   5   3       45.99       40.87      3.21 o
 -13   5   3        9.72       11.06      2.18 o
 -12   5   3       85.29       91.88      5.86 o
 -11   5   3        0.03        6.79      2.52 o
 -10   5   3      224.29      188.15      4.19 o
  -9   5   3      100.33       94.20      2.34 o
  -8   5   3       50.47       48.81      1.40 o
  -7   5   3        2.42        4.85      1.27 o
  -6   5   3      936.90      978.48     10.00 o
  -5   5   3       24.91       23.09      1.57 o
  -4   5   3     1783.31     1809.69     15.56 o
  -3   5   3      767.25      751.05     12.37 o
  -2   5   3      655.14      714.21      8.41 o
  -1   5   3        0.01        5.36      2.23 o
   0   5   3      748.80      723.64      9.13 o
   1   5   3       48.23       28.23      2.24 o
   2   5   3      276.95      252.07      4.39 o
   3   5   3      781.17      851.80      5.38 o
   4   5   3     1680.98     1832.69     11.00 o
   5   5   3        0.58        2.58      0.83 o
   6   5   3       36.49       34.07      1.30 o
   7   5   3      202.93      208.19      4.48 o
   8   5   3        0.51        3.19      1.91 o
   9   5   3      109.29      101.05      2.44 o
  10   5   3      442.39      423.53      5.74 o
  11   5   3      110.71      100.30      2.44 o
  12   5   3      100.02       99.26      3.60 o
  13   5   3        7.72       10.35      2.12 o
  14   5   3       15.07       12.30      2.41 o
 -14   6   3       27.11       23.66      2.55 o
 -13   6   3       38.99       43.44      5.31 o
 -12   6   3      101.78       91.85      4.79 o
 -11   6   3       18.38       20.14      2.66 o
 -10   6   3        0.28        5.31      1.46 o
  -9   6   3       49.99       38.93      2.25 o
  -8   6   3      118.98      113.55      2.50 o
  -7   6   3      195.37      213.18      5.44 o
  -6   6   3       12.50       12.36      2.33 o
  -5   6   3       76.00       77.34      2.87 o
  -4   6   3      249.73      237.35      6.24 o
  -3   6   3       85.29       92.26      3.99 o
  -2   6   3       81.21       65.58      3.06 o
  -1   6   3      199.21      206.70      4.44 o
   0   6   3      761.68      807.92     28.04 o
   1   6   3      243.89      251.06      6.87 o
   2   6   3      870.37      921.86     10.80 o
   3   6   3       74.47       83.00      2.65 o
   4   6   3       15.44       18.35      0.87 o
   5   6   3      318.67      322.01      3.38 o
   6   6   3      214.43      211.79      4.38 o
   7   6   3      411.69      369.26      8.82 o
   8   6   3      186.37      180.36      5.83 o
   9   6   3       79.90       74.40      2.83 o
  10   6   3        0.68        2.47      1.15 o
  11   6   3      106.58      115.80      2.76 o
  12   6   3        3.83        7.29      1.77 o
  13   6   3        6.35       15.15      8.24 o
 -13   7   3       27.15       22.25      2.53 o
 -12   7   3       13.80       18.29      2.18 o
 -11   7   3      312.27      300.46     12.23 o
 -10   7   3       47.28       54.61      4.33 o
  -9   7   3        7.00        9.87      1.24 o
  -8   7   3       28.18       30.28      1.58 o
  -7   7   3        2.29        3.83      1.18 o
  -6   7   3       21.65       24.38      1.83 o
  -5   7   3       88.42      101.34      3.84 o
  -4   7   3      145.20      170.28     10.50 o
  -3   7   3      203.27      181.59      6.53 o
  -2   7   3        7.60       18.70      3.14 o
  -1   7   3       17.31       27.70      5.32 o
   0   7   3       11.47       11.40      3.56 o
   1   7   3       35.41       45.71      3.97 o
   2   7   3      375.48      391.72     11.42 o
   3   7   3      148.81      146.40      2.34 o
   4   7   3      116.77      110.73      3.02 o
   5   7   3      212.75      209.64      2.47 o
   6   7   3      129.45      107.65      2.39 o
   7   7   3       49.85       39.05      1.83 o
   8   7   3       10.75       12.67      1.75 o
   9   7   3      240.95      247.57      8.39 o
  10   7   3       34.16       33.99      2.29 o
  11   7   3        1.40        5.71      5.89 o
  12   7   3        3.75       -0.80      8.11 o
  13   7   3       46.08       38.18      4.71 o
 -12   8   3       59.73       69.96      3.91 o
 -11   8   3      159.19      168.38      4.20 o
 -10   8   3        3.13        6.90      2.17 o
  -9   8   3       61.40       56.22      4.12 o
  -8   8   3       15.37       14.80      1.51 o
  -7   8   3       91.58       90.84      2.85 o
  -6   8   3      138.45      128.68      3.91 o
  -5   8   3       91.80       89.37      7.66 o
  -4   8   3     1471.36     1476.07     15.87 o
  -3   8   3      844.05      822.70     32.71 o
  -2   8   3     2380.08     2499.80     47.78 o
  -1   8   3        0.79        8.64      2.10 o
   0   8   3       76.65       71.64      6.87 o
   1   8   3      677.66      689.99      9.25 o
   2   8   3        0.52        4.97      3.09 o
   3   8   3       80.96       79.64      3.32 o
   4   8   3        7.95        9.16      2.16 o
   5   8   3      235.79      196.36      3.05 o
   6   8   3      112.22      110.06      2.62 o
   7   8   3      101.46       91.66      2.96 o
   8   8   3       59.70       72.24      3.16 o
   9   8   3        0.98        9.01      2.76 o
  10   8   3      424.49      390.38      6.33 o
  11   8   3        2.39        5.31      2.29 o
  12   8   3       60.66       51.74      6.87 o
 -11   9   3        2.21        8.47      2.43 o
 -10   9   3       28.20       24.78      2.20 o
  -9   9   3        5.67        7.81      1.43 o
  -8   9   3        0.66        8.06      1.80 o
  -7   9   3      153.44      161.82      3.80 o
  -6   9   3        0.00        3.96      2.68 o
  -5   9   3        2.63       11.21      3.20 o
  -4   9   3      483.85      470.30     36.14 o
  -3   9   3      163.78      162.24      5.41 o
  -2   9   3      261.72      285.48      6.96 o
  -1   9   3      287.54      265.84      6.70 o
   0   9   3      176.70      180.71      5.33 o
   1   9   3       13.90       13.87      2.72 o
   2   9   3       95.21      101.70     10.11 o
   3   9   3       35.35       38.13      3.74 o
   4   9   3       28.91       22.15      2.60 o
   5   9   3       19.67       22.78      2.12 o
   6   9   3        2.86        5.92      2.53 o
   7   9   3      213.56      172.73      5.44 o
   8   9   3       30.54       21.70      4.78 o
   9   9   3       18.75       20.35      3.00 o
  10   9   3      308.93      304.36     12.22 o
  11   9   3        0.32        0.65      3.84 o
 -10  10   3       11.85       12.67      2.45 o
  -9  10   3       79.02       92.24      2.84 o
  -8  10   3       12.60       16.51      3.45 o
  -7  10   3        7.76        8.70      2.36 o
  -6  10   3       15.66       23.43      2.88 o
  -5  10   3        0.23        6.59      4.76 o
  -4  10   3        1.48        7.16      3.60 o
  -3  10   3       62.57       63.36      4.50 o
  -2  10   3        0.09        9.79      4.21 o
  -1  10   3        8.54        8.32      2.55 o
   0  10   3        2.44        7.08      2.83 o
   1  10   3      278.23      252.31      6.80 o
   2  10   3      112.99      106.08     12.90 o
   3  10   3        7.07        8.29      1.47 o
   4  10   3        5.99       14.87      4.14 o
   5  10   3        0.02        8.49      3.46 o
   6  10   3      141.90      137.83      5.75 o
   7  10   3       42.95       47.50      4.40 o
   8  10   3       25.69       37.40     11.75 o
   9  10   3       15.02       16.27      6.77 o
  10  10   3       17.41       19.66      3.65 o
  -9  11   3        8.91        9.53      1.98 o
  -8  11   3        0.48        6.17      1.79 o
  -7  11   3        5.61        4.85      2.18 o
  -6  11   3       63.53       63.73      4.36 o
  -5  11   3       10.00       13.04      4.10 o
  -4  11   3       43.28       47.01      4.66 o
  -3  11   3       98.74      100.21      5.82 o
  -2  11   3      752.20      753.02     21.56 o
  -1  11   3       62.95       67.19      4.97 o
   0  11   3      145.86      145.33     26.44 o
   1  11   3       49.13       54.00      5.65 o
   2  11   3       12.48       21.84      4.68 o
   3  11   3        6.60       15.73     12.60 o
   4  11   3        7.44        5.03      2.69 o
   5  11   3       62.73       61.02      4.77 o
   6  11   3       41.59       50.87      4.87 o
   7  11   3       36.86       33.66      4.25 o
   8  11   3        1.69        3.00      3.77 o
  -6  12   3        2.13        8.57      3.46 o
  -5  12   3        4.87        4.47      4.08 o
  -4  12   3        3.52       10.18      6.51 o
  -3  12   3       31.36       32.87      4.41 o
  -2  12   3       61.00       55.09     12.28 o
  -1  12   3       58.04       56.76      5.07 o
   0  12   3        6.95        6.62      2.96 o
   1  12   3       28.19       38.82      5.05 o
   2  12   3        6.43        3.70      2.98 o
   3  12   3        1.39       10.16      3.92 o
   4  12   3       70.68       71.29      5.55 o
   5  12   3       10.70       11.15      3.40 o
   6  12   3       10.03        6.03      3.00 o
  -3  13   3       20.71       24.18      4.32 o
  -2  13   3        3.66        9.70      4.15 o
  -1  13   3       22.07       27.05      4.53 o
   0  13   3        5.98        3.62      3.22 o
   1  13   3        0.07        2.63      3.83 o
   2  13   3        0.69       -1.00      4.10 o
 -16   0   4      288.75      292.17     11.30 o
 -15   0   4       55.92       59.63      4.29 o
 -14   0   4        1.39        7.45      2.75 o
 -13   0   4       65.96       60.83      3.35 o
 -12   0   4       28.89       31.03      4.26 o
 -11   0   4        7.60        6.36      2.42 o
 -10   0   4       19.72       19.56      4.21 o
  -9   0   4      157.51      155.40      3.09 o
  -8   0   4      259.70      272.76      7.66 o
  -7   0   4     1598.88     1551.34     10.57 o
  -6   0   4     1377.24     1339.73     10.07 o
  -5   0   4      895.79      976.75      6.12 o
  -4   0   4      594.31      498.71      5.29 o
  -3   0   4     2240.33     2213.32     12.15 o
  -2   0   4      250.67      205.69      1.98 o
  -1   0   4      522.38      483.27      4.85 o
   0   0   4     2268.70     2197.15     27.83 o
   1   0   4     3660.53     3395.82     55.70 o
   2   0   4     1074.81     1080.12     11.11 o
   3   0   4     2372.90     2226.48     21.95 o
   4   0   4       40.79       42.29      1.84 o
   5   0   4      232.61      286.71      3.68 o
   6   0   4      878.22      970.18      8.60 o
   7   0   4      102.24       84.04      2.03 o
   8   0   4      462.24      467.65      6.46 o
   9   0   4      564.77      556.83      6.84 o
  10   0   4     2778.67     2819.85     23.86 o
  11   0   4      405.68      399.66     10.03 o
  12   0   4      151.18      154.73      5.87 o
  13   0   4      140.15      129.28     13.14 o
  14   0   4        3.95        2.55      2.58 o
  15   0   4       64.82       51.17      4.80 o
 -15   1   4       45.44       50.77      5.03 o
 -14   1   4       92.83      106.45      4.64 o
 -13   1   4       61.62       63.30      2.40 o
 -12   1   4        0.99        4.60      1.35 o
 -11   1   4       10.96        5.27      0.98 o
 -10   1   4      211.52      203.09      4.20 o
  -9   1   4       19.85       22.28      1.36 o
  -8   1   4      183.47      180.58      2.12 o
  -7   1   4      211.52      178.87      1.57 o
  -6   1   4      378.52      376.68      2.26 o
  -5   1   4      114.44       85.07      0.94 o
  -4   1   4     4741.67     4525.48     18.07 o
  -1   1   4     1116.14     1034.23      7.06 o
   0   1   4     2945.68     2925.43     23.89 o
   2   1   4      614.71      568.40      7.84 o
   3   1   4      286.31      252.79      2.23 o
   4   1   4      610.39      611.49      4.81 o
   5   1   4      232.59      234.61      2.07 o
   6   1   4      387.24      396.20      4.22 o
   7   1   4      150.22      150.14      3.12 o
   8   1   4       34.58       32.03      2.63 o
   9   1   4      106.16      102.90      1.95 o
  10   1   4      405.65      403.75      5.05 o
  11   1   4      304.31      280.58      4.97 o
  12   1   4      453.37      446.60      5.94 o
  13   1   4       93.43       97.27      3.52 o
  14   1   4       20.57       25.30      2.63 o
  15   1   4       44.94       41.27      4.93 o
 -15   2   4        5.02        7.95      2.26 o
 -14   2   4       27.35       33.94      3.78 o
 -13   2   4       17.76       21.41      2.39 o
 -12   2   4       21.03       31.43      2.30 o
 -11   2   4       10.50       10.18      1.29 o
 -10   2   4       59.29       56.38      2.68 o
  -9   2   4       60.49       70.74      1.64 o
  -8   2   4      119.04       98.34      2.53 o
  -7   2   4      631.88      646.40      5.06 o
  -6   2   4      616.60      592.62      2.96 o
  -5   2   4     1911.19     1940.05      8.10 o
  -4   2   4      546.35      520.05      2.39 o
  -3   2   4     2502.90     2487.20     12.08 o
  -1   2   4       14.11       14.26      0.55 o
   0   2   4     1437.89     1374.10      5.74 o
   1   2   4     1860.12     1839.01     12.89 o
   2   2   4     1238.85     1191.85      6.21 o
   3   2   4     1018.33     1056.46      4.56 o
   4   2   4     2475.75     2603.52     11.39 o
   5   2   4      159.77      157.85      1.47 o
   6   2   4      826.07      823.02      4.68 o
   7   2   4        6.90        9.12      1.38 o
   8   2   4       94.44       79.59      2.35 o
   9   2   4      323.57      309.66      3.44 o
  10   2   4      213.03      208.02      4.91 o
  11   2   4      210.29      191.96      4.56 o
  12   2   4       83.16       86.77      3.22 o
  13   2   4       38.55       31.15      2.47 o
  14   2   4        7.40       10.00      3.27 o
  15   2   4       77.93       78.92      3.83 o
 -15   3   4        4.72        8.56      3.47 o
 -14   3   4        8.96        9.13      1.94 o
 -13   3   4       94.91      104.52      3.64 o
 -12   3   4      145.33      159.27      3.53 o
 -11   3   4      400.56      409.22     11.38 o
 -10   3   4       49.78       49.29      1.80 o
  -9   3   4       49.34       57.63      1.15 o
  -8   3   4       23.91       24.22      0.83 o
  -7   3   4       40.89       37.58      0.92 o
  -6   3   4     1391.49     1346.70      8.46 o
  -5   3   4     1276.75     1301.28      7.84 o
  -4   3   4      455.45      456.22      3.98 o
  -3   3   4       22.47       23.02      0.63 o
  -2   3   4     1003.44     1076.53      5.16 o
  -1   3   4        1.87        2.91      0.41 o
   0   3   4       45.29       44.42      0.99 o
   1   3   4      569.44      532.47      4.38 o
   2   3   4      313.78      288.13      2.46 o
   3   3   4      159.51      167.07      3.16 o
   4   3   4      583.22      643.04      3.73 o
   5   3   4      194.84      187.54      2.53 o
   6   3   4      372.02      320.24      4.78 o
   7   3   4      519.95      484.59      5.62 o
   8   3   4       88.85       92.77      2.24 o
   9   3   4      227.16      244.19      4.46 o
  10   3   4      304.15      284.41      3.49 o
  11   3   4       14.44       18.13      1.42 o
  12   3   4       19.05       22.11      2.29 o
  13   3   4        3.88        7.60      2.64 o
  14   3   4        5.30        4.23      2.21 o
  15   3   4        3.59        3.92      1.80 o
 -15   4   4      127.01      112.62      7.17 o
 -14   4   4       45.83       48.70      6.10 o
 -13   4   4       56.78       48.74      3.26 o
 -12   4   4        8.03        7.29      1.57 o
 -11   4   4       77.51       77.31      3.05 o
 -10   4   4      180.49      185.36      3.11 o
  -9   4   4       91.13       80.95      2.20 o
  -8   4   4      227.56      214.45      3.98 o
  -7   4   4        0.07        3.44      0.92 o
  -6   4   4      189.95      210.45      2.26 o
  -5   4   4     1128.26     1206.23      8.54 o
  -4   4   4      201.64      248.19      2.23 o
  -3   4   4       52.06       53.20      0.99 o
  -2   4   4      121.04      120.18      1.23 o
  -1   4   4     4453.78     4618.61     50.25 o
   0   4   4        0.50        1.29      0.38 o
   1   4   4     4075.83     4148.31     36.61 o
   2   4   4      190.30      228.97      2.14 o
   3   4   4     1359.84     1448.01      9.74 o
   4   4   4        0.13        3.76      1.57 o
   5   4   4       92.70       86.00      1.39 o
   6   4   4       41.90       41.76      2.15 o
   7   4   4      169.04      149.61      2.40 o
   8   4   4       75.65       69.71      1.79 o
   9   4   4      128.56      117.99      3.58 o
  10   4   4       21.54       19.85      1.42 o
  11   4   4       12.56       15.47      1.52 o
  12   4   4       88.04       78.15      3.49 o
  13   4   4      150.40      163.59      5.12 o
  14   4   4       28.87       32.53      4.89 o
 -14   5   4       14.37        9.31      1.93 o
 -13   5   4        6.40       10.17      2.47 o
 -12   5   4        2.55        5.90      4.49 o
 -11   5   4        1.17        9.80      2.74 o
 -10   5   4       61.78       62.61      2.30 o
  -9   5   4       18.22       17.65      1.27 o
  -8   5   4       79.74       78.63      2.20 o
  -7   5   4      214.87      202.47      2.69 o
  -6   5   4       21.19       23.89      1.30 o
  -5   5   4      186.23      169.87      3.52 o
  -4   5   4       19.20       18.79      2.42 o
  -3   5   4       40.86       51.59      1.31 o
  -2   5   4      117.22      121.56      2.30 o
  -1   5   4      355.28      330.68      6.94 o
   0   5   4        0.79        3.41      1.93 o
   1   5   4     1630.98     1669.56     14.20 o
   2   5   4        0.01        3.68      0.77 o
   3   5   4        5.02        5.87      1.02 o
   4   5   4       59.67       67.58      1.07 o
   5   5   4        0.63        2.01      0.81 o
   6   5   4        0.89        3.99      1.66 o
   7   5   4        2.32        3.38      1.65 o
   8   5   4        1.21        3.79      0.98 o
   9   5   4       10.52       10.09      1.44 o
  10   5   4       25.14       29.20      4.06 o
  11   5   4        8.06       13.98      2.44 o
  12   5   4        1.38        4.13      1.84 o
  13   5   4       10.93       12.96      2.26 o
  14   5   4       35.89       42.50      3.67 o
 -14   6   4       23.73       24.21      2.77 o
 -13   6   4      167.90      182.40      5.10 o
 -12   6   4       15.65       15.73      2.32 o
 -11   6   4       48.56       46.47      2.88 o
 -10   6   4       52.22       47.77      2.59 o
  -9   6   4       46.07       45.14      2.02 o
  -8   6   4       70.24       78.33      4.23 o
  -7   6   4        5.27        4.26      1.54 o
  -6   6   4      789.92      758.53     20.31 o
  -5   6   4      250.84      244.21      4.67 o
  -4   6   4        4.44        9.92      1.75 o
  -3   6   4      266.77      286.28      4.92 o
  -2   6   4      850.84      924.39     13.31 o
  -1   6   4     1877.60     2024.83     26.16 o
   0   6   4       26.95       29.17      3.64 o
   2   6   4      289.00      310.46     11.45 o
   3   6   4      417.46      443.82      3.70 o
   4   6   4      129.37      122.17      1.90 o
   5   6   4      149.90      142.09      3.09 o
   6   6   4        1.84        3.85      0.96 o
   7   6   4       31.59       32.77      2.72 o
   8   6   4       19.42       32.52      4.12 o
   9   6   4        4.71        6.92      1.69 o
  10   6   4      200.33      180.86      4.04 o
  11   6   4        0.23        1.66      2.63 o
  12   6   4      166.30      142.04      5.34 o
  13   6   4       85.56       98.29      6.14 o
 -13   7   4        0.20        4.11      2.47 o
 -12   7   4       88.85       96.23      4.58 o
 -11   7   4       48.37       48.18      3.13 o
 -10   7   4       14.72       18.48      2.13 o
  -9   7   4        6.46        7.66      1.46 o
  -8   7   4        8.73        6.19      1.17 o
  -7   7   4      513.59      534.87      9.71 o
  -6   7   4      399.59      426.75      4.86 o
  -5   7   4       43.62       48.03      9.70 o
  -4   7   4      127.24      127.97      4.24 o
  -3   7   4      137.72      119.67      3.90 o
  -2   7   4       41.26       31.17      2.79 o
  -1   7   4       74.41       73.67      4.60 o
   0   7   4        0.91        4.20      2.17 o
   1   7   4      352.08      310.40      6.07 o
   2   7   4       91.80       89.32      2.27 o
   3   7   4       11.33       11.12      0.98 o
   4   7   4       83.57       82.40      1.50 o
   5   7   4       23.34       20.64      1.12 o
   6   7   4       74.66       64.74      2.05 o
   7   7   4       39.59       38.73      2.39 o
   8   7   4      415.80      420.07     10.47 o
   9   7   4        3.81        2.73      4.04 o
  10   7   4        4.71        9.33      1.91 o
  11   7   4       13.60        6.62      1.55 o
  12   7   4        1.11       -1.09      3.20 o
  13   7   4       42.63       39.32      4.75 o
 -12   8   4        2.37        7.76      2.18 o
 -11   8   4       25.78       16.24      2.26 o
 -10   8   4        4.90        7.10      1.50 o
  -9   8   4       28.44       27.78      1.95 o
  -8   8   4      304.95      305.34      4.29 o
  -7   8   4       16.15       13.92      2.12 o
  -6   8   4       24.00       30.05      2.47 o
  -5   8   4       21.07       24.27      4.08 o
  -4   8   4      482.02      494.26      8.59 o
  -3   8   4       19.55       19.73      2.67 o
  -2   8   4     1167.71     1180.03     16.58 o
  -1   8   4        2.20        3.92      2.04 o
   0   8   4       11.87       10.54      4.35 o
   1   8   4       26.02       26.61      2.89 o
   2   8   4      219.71      197.08      5.21 o
   3   8   4        3.40        3.11      1.81 o
   4   8   4       26.65       22.82      1.67 o
   5   8   4       96.14       83.05      2.14 o
   6   8   4      428.52      405.23      8.20 o
   7   8   4      185.02      198.54      5.79 o
   8   8   4       26.08       16.62      2.28 o
   9   8   4       61.35       51.10      4.00 o
  10   8   4       54.62       53.03      5.57 o
  11   8   4       18.72       26.40      4.47 o
  12   8   4       61.87       43.04      6.83 o
 -11   9   4       41.98       40.35      3.14 o
 -10   9   4        1.19        5.41      3.21 o
  -9   9   4        3.56        6.63      1.80 o
  -8   9   4        0.25        5.50      1.49 o
  -7   9   4        2.22        4.39      1.55 o
  -6   9   4       43.43       39.68      2.69 o
  -5   9   4       18.45       17.17      2.29 o
  -4   9   4      524.65      503.78      8.97 o
  -3   9   4       23.16       22.19      3.24 o
  -2   9   4      298.37      260.80      9.16 o
  -1   9   4       40.87       51.32      4.01 o
   0   9   4       93.05       93.40     13.58 o
   1   9   4     1172.09     1214.80     15.28 o
   2   9   4       26.51       39.74      5.64 o
   3   9   4        1.76        2.29      1.49 o
   4   9   4        1.65        4.16      1.72 o
   5   9   4       11.85       13.37      1.92 o
   6   9   4        0.23        7.43      3.37 o
   7   9   4        0.01        5.91      2.56 o
   8   9   4        6.88        9.09      3.37 o
   9   9   4        0.72        4.11      2.45 o
  10   9   4      169.16      162.91      8.44 o
  11   9   4       11.31        6.60      3.70 o
 -10  10   4        7.86        3.77      1.90 o
  -9  10   4       97.30      105.84      4.59 o
  -8  10   4       13.64       17.68      1.93 o
  -7  10   4       46.74       48.42      2.43 o
  -6  10   4      109.43      119.95      7.27 o
  -5  10   4        7.15        5.72      2.77 o
  -4  10   4       24.63       37.16      3.86 o
  -3  10   4       16.41       13.70      3.21 o
  -2  10   4       82.90       79.97     10.14 o
  -1  10   4      208.16      194.23     20.12 o
   0  10   4      285.00      306.08      9.80 o
   1  10   4       34.20       30.21      3.54 o
   2  10   4        3.87       11.66      3.60 o
   3  10   4      113.67      104.89      5.46 o
   4  10   4       34.05       35.86     10.50 o
   5  10   4       73.54       71.94      4.53 o
   6  10   4       94.54       94.36      5.30 o
   7  10   4        0.73        3.02      2.38 o
   8  10   4      101.95       94.70      5.65 o
   9  10   4        4.44        4.90      3.61 o
  -8  11   4        3.12        3.94      1.96 o
  -7  11   4        2.13        5.88      2.14 o
  -6  11   4       30.46       35.90      3.15 o
  -5  11   4       21.99       24.26      3.45 o
  -4  11   4        0.79        7.57      7.30 o
  -3  11   4      257.84      255.39     19.78 o
  -2  11   4      236.73      247.22      7.89 o
  -1  11   4        3.71       10.51      4.00 o
   0  11   4       56.59       53.07      5.35 o
   1  11   4       27.47       19.28      3.45 o
   2  11   4      134.06      118.13      7.08 o
   3  11   4       35.18       34.13      4.86 o
   4  11   4       40.81       43.23      4.65 o
   5  11   4       72.09       88.37      5.85 o
   6  11   4       34.51       36.97      4.41 o
   7  11   4        9.97       21.99      3.97 o
   8  11   4        1.79        3.70      3.41 o
  -6  12   4        0.05        0.71      3.72 o
  -5  12   4       20.17       20.28      5.65 o
  -4  12   4       11.73        8.12      2.65 o
  -3  12   4       18.54       23.14      4.39 o
  -2  12   4      101.30       85.97     12.29 o
  -1  12   4        9.32        6.97      2.65 o
   0  12   4       15.92       20.37      4.23 o
   1  12   4       17.65       18.15     10.21 o
   2  12   4       59.15       52.27      5.01 o
   3  12   4        9.34        6.36      2.77 o
   4  12   4       13.41        7.47      3.12 o
   5  12   4        0.07        5.17      4.19 o
   6  12   4        0.00        9.44      4.08 o
  -2  13   4        0.12        2.09      4.56 o
  -1  13   4       32.50       32.44      4.93 o
   0  13   4       18.22       20.28      4.73 o
   1  13   4        1.41        2.60      4.79 o
   2  13   4       17.47       18.20      4.81 o
 -15   1   5       36.99       43.14      4.02 o
 -14   1   5       50.92       56.31      3.18 o
 -13   1   5        2.83        5.65      1.20 o
 -12   1   5       22.65       25.45      1.81 o
 -11   1   5       53.07       56.10      2.11 o
 -10   1   5      254.40      253.66      6.13 o
  -9   1   5      151.74      163.50      2.44 o
  -8   1   5     2100.68     2189.51     14.81 o
  -7   1   5        7.44        6.13      0.50 o
  -6   1   5        0.74        2.96      0.60 o
  -5   1   5      118.75      146.56      1.27 o
  -4   1   5      611.11      589.22      2.47 o
  -3   1   5       94.14       72.25      0.79 o
  -2   1   5      124.57      125.56      1.18 o
  -1   1   5     1406.64     1279.43     13.17 o
   0   1   5     1783.32     1801.31     11.23 o
   1   1   5     2127.26     2021.22      8.76 o
   2   1   5      293.67      273.28      2.78 o
   3   1   5      487.63      498.72      4.83 o
   4   1   5        5.54       13.28      1.07 o
   5   1   5       92.88       86.05      2.24 o
   6   1   5     1867.94     2013.21     20.38 o
   7   1   5       67.30       56.03      1.78 o
   8   1   5      140.47      154.92      4.89 o
   9   1   5      406.29      396.50      3.90 o
  10   1   5      116.68      116.75      2.34 o
  11   1   5       13.51       10.90      1.18 o
  12   1   5       55.36       51.39      2.35 o
  13   1   5      112.14      119.44      3.88 o
  14   1   5       60.22       61.16      4.23 o
  15   1   5       48.63       42.30      3.55 o
 -15   2   5       79.03       88.38      3.79 o
 -14   2   5        0.18        7.46      2.38 o
 -13   2   5        0.51        8.78      1.96 o
 -12   2   5        0.00        6.88      1.97 o
 -11   2   5        9.32        9.96      1.39 o
 -10   2   5        4.98        5.53      1.04 o
  -9   2   5        1.55        4.07      0.88 o
  -8   2   5      215.23      221.20      3.53 o
  -7   2   5       28.17       30.31      0.97 o
  -6   2   5      324.15      329.41      1.92 o
  -5   2   5     1151.16     1099.27      5.14 o
  -4   2   5     3748.17     3585.64     10.02 o
  -3   2   5      599.75      677.18      2.85 o
  -2   2   5       56.50       61.21      0.77 o
  -1   2   5      645.04      610.82      2.97 o
   0   2   5      841.07      836.78      5.93 o
   1   2   5       29.51       24.17      1.07 o
   2   2   5      582.69      602.07      5.27 o
   3   2   5     1070.24      996.67      5.07 o
   4   2   5       11.56        9.75      0.58 o
   5   2   5      167.26      128.68      1.61 o
   6   2   5     1300.52     1367.18      9.86 o
   7   2   5      448.73      421.84      5.35 o
   8   2   5       91.70       88.36      2.38 o
   9   2   5      736.33      730.62      6.55 o
  10   2   5      169.75      179.04      3.02 o
  11   2   5        0.93        4.89      1.23 o
  12   2   5        1.71        4.31      2.27 o
  13   2   5       84.83       88.86      3.93 o
  14   2   5        3.62        4.84      1.96 o
  15   2   5       30.14       23.95      3.75 o
 -15   3   5        2.08        3.52      2.61 o
 -14   3   5       21.39       20.47      2.43 o
 -13   3   5      229.41      234.25      8.30 o
 -12   3   5        9.92       10.74      1.83 o
 -11   3   5       33.10       40.12      6.36 o
 -10   3   5       36.97       35.40      1.89 o
  -9   3   5       44.09       42.59      2.29 o
  -8   3   5       18.96       24.67      0.77 o
  -7   3   5     1363.76     1418.96      9.64 o
  -6   3   5      189.04      158.53      2.32 o
  -5   3   5     6754.32     6722.63     82.26 o
  -4   3   5       43.34       37.36      0.88 o
  -3   3   5      386.03      381.07      2.12 o
  -2   3   5       11.32        7.69      0.66 o
  -1   3   5       13.94       17.13      0.45 o
   0   3   5     2026.78     2099.38     14.21 o
   1   3   5      365.08      380.17      5.26 o
   2   3   5        0.06        2.04      0.33 o
   3   3   5      380.48      393.66      4.29 o
   4   3   5      277.43      259.35      3.09 o
   5   3   5       27.39       31.63      1.02 o
   6   3   5      475.05      480.81      4.44 o
   7   3   5      762.26      761.41      6.36 o
   8   3   5      340.49      320.69      4.91 o
   9   3   5     1328.66     1370.24     11.30 o
  10   3   5      182.09      175.17      3.59 o
  11   3   5        7.54       12.00      2.05 o
  12   3   5        2.90        5.78      1.46 o
  13   3   5        2.41        4.26      1.67 o
 -15   4   5       91.60       83.30      8.61 o
 -14   4   5        9.08        7.40      2.15 o
 -13   4   5       15.77       15.32      3.45 o
 -12   4   5       78.74       79.34      3.30 o
 -11   4   5        0.06        6.33      2.68 o
 -10   4   5      253.44      274.62      4.37 o
  -9   4   5      346.44      352.42      3.83 o
  -8   4   5       43.36       47.28      2.92 o
  -7   4   5        0.00        2.73      1.23 o
  -6   4   5      542.63      540.14      6.16 o
  -5   4   5     1148.18     1240.23      7.88 o
  -4   4   5      635.84      671.28      4.28 o
  -3   4   5      518.84      523.76      3.54 o
  -2   4   5      528.99      530.56      3.26 o
  -1   4   5     1303.90     1434.07      8.09 o
   0   4   5     1167.70     1260.36      8.93 o
   1   4   5     1751.28     1833.75     18.56 o
   2   4   5      359.91      365.56      6.13 o
   3   4   5       43.18       44.75      2.60 o
   4   4   5     2134.02     2126.88     18.28 o
   5   4   5        0.40        3.78      1.75 o
   6   4   5      244.92      224.57      3.55 o
   7   4   5        4.96        4.08      0.93 o
   8   4   5        2.29        1.63      0.91 o
   9   4   5      587.06      569.22      7.16 o
  10   4   5       38.19       39.60      1.89 o
  11   4   5       25.31       31.58      1.88 o
  12   4   5        4.63        5.54      1.67 o
  13   4   5        0.09        3.63      2.06 o
  14   4   5        0.60        3.83      2.84 o
 -14   5   5        7.39        6.51      2.29 o
 -13   5   5      125.26      123.00      5.67 o
 -12   5   5       55.14       59.97      4.01 o
 -11   5   5        0.00        2.04      2.03 o
 -10   5   5      345.97      364.04      6.64 o
  -9   5   5       30.82       30.97      1.51 o
  -8   5   5     1317.94     1314.59      7.89 o
  -7   5   5      218.14      216.54      2.84 o
  -6   5   5        0.03        6.34      1.60 o
  -5   5   5      155.12      135.94      2.32 o
  -4   5   5       70.07       72.53      1.49 o
  -3   5   5      468.46      505.17      4.18 o
  -2   5   5       55.18       60.12      1.29 o
  -1   5   5     1800.62     1922.13      7.66 o
   0   5   5     1889.44     2011.95     10.20 o
   1   5   5     1034.47     1135.09     13.14 o
   2   5   5        0.25        3.26      0.98 o
   3   5   5      731.06      737.97     12.04 o
   4   5   5      318.84      326.36      3.31 o
   5   5   5        4.06        8.21      1.05 o
   6   5   5       19.94       25.45      2.07 o
   7   5   5        3.37        5.15      0.77 o
   8   5   5        8.51       16.42      2.02 o
   9   5   5        0.63        7.06      1.99 o
  10   5   5      143.47      117.68      3.22 o
  11   5   5        8.81        9.20      1.48 o
  12   5   5        1.39        6.64      2.47 o
  13   5   5       23.13       21.94      2.74 o
  14   5   5      179.65      187.01      5.71 o
 -14   6   5       30.30       25.90      2.94 o
 -13   6   5        5.53       11.00      2.39 o
 -12   6   5       39.55       43.21      3.05 o
 -11   6   5       41.53       32.88      2.63 o
 -10   6   5      460.56      467.59     12.48 o
  -9   6   5        5.77        8.98      1.38 o
  -8   6   5       45.03       43.84      2.61 o
  -7   6   5      933.29      947.12      7.30 o
  -6   6   5      196.87      202.41      4.33 o
  -5   6   5      311.20      287.10      4.17 o
  -4   6   5      130.85      114.29      5.28 o
  -3   6   5      141.06      144.14      2.69 o
  -2   6   5      835.56      812.13     11.57 o
  -1   6   5        0.13        4.60      1.15 o
   0   6   5      333.27      313.96      9.37 o
   1   6   5      357.75      353.90      2.84 o
   2   6   5       11.47       19.54      0.80 o
   3   6   5      148.69      155.00      1.77 o
   4   6   5      338.56      347.90      3.12 o
   5   6   5       79.33       93.76      1.59 o
   6   6   5      191.18      200.57     10.76 o
   7   6   5      412.10      391.47      5.43 o
   8   6   5        9.75       13.10      1.60 o
   9   6   5      155.06      175.69     20.18 o
  10   6   5       15.47       15.43      5.50 o
  11   6   5        2.02        6.32      2.89 o
  12   6   5        3.08        2.02      3.62 o
  13   6   5        1.25        8.75      4.06 o
 -13   7   5       13.56       15.80      2.74 o
 -12   7   5        0.27        2.13      2.88 o
 -11   7   5      117.00      109.69      3.71 o
 -10   7   5       98.01      100.99      4.79 o
  -9   7   5       10.26        8.16      1.23 o
  -8   7   5       52.17       52.09      2.17 o
  -7   7   5      856.94      871.89      6.51 o
  -6   7   5        8.99        8.15      1.25 o
  -5   7   5     2190.03     2216.07     17.25 o
  -4   7   5       78.62       79.74      2.20 o
  -3   7   5       82.17       82.34      2.07 o
  -2   7   5        0.61        4.52      0.84 o
  -1   7   5       33.11       32.07      1.77 o
   0   7   5       92.74       85.23      3.28 o
   1   7   5      363.96      364.24      4.69 o
   2   7   5      123.36      127.85      2.22 o
   3   7   5       74.62       70.38      2.12 o
   4   7   5      516.59      489.24      5.47 o
   5   7   5      209.96      201.94      7.79 o
   6   7   5        0.09        5.14      1.84 o
   7   7   5      748.39      756.76      7.71 o
   8   7   5        1.83       10.72      3.74 o
   9   7   5      685.45      704.32     10.39 o
  10   7   5       58.15       59.22      4.10 o
  11   7   5        1.93        4.23      3.67 o
  12   7   5        1.46        9.93      3.64 o
 -12   8   5       19.67       22.41      4.00 o
 -11   8   5       20.57       18.32      2.37 o
 -10   8   5       39.26       35.38      3.84 o
  -9   8   5       18.16       12.93      1.45 o
  -8   8   5       40.62       43.60      2.23 o
  -7   8   5      101.00       92.99      3.94 o
  -6   8   5       20.93       20.47      1.80 o
  -5   8   5        0.27        5.15      1.69 o
  -4   8   5        0.70        5.93      2.41 o
  -3   8   5       40.95       42.47      2.75 o
  -2   8   5       19.36       25.59      3.07 o
  -1   8   5       33.36       32.89      8.00 o
   0   8   5       11.74       11.55      3.79 o
   1   8   5      155.79      147.95      4.89 o
   2   8   5      241.22      228.47      8.19 o
   3   8   5      410.20      395.06      6.02 o
   4   8   5       10.30       14.47      1.78 o
   5   8   5      233.88      248.37      4.49 o
   6   8   5      435.33      430.69      5.56 o
   7   8   5      257.50      223.93      4.25 o
   8   8   5        5.93       12.49      7.48 o
   9   8   5        2.52        7.47      3.56 o
  10   8   5      142.63      144.05      5.82 o
  11   8   5       66.59       88.74      7.78 o
 -11   9   5       25.94       26.68      2.60 o
 -10   9   5       35.73       39.36      2.81 o
  -9   9   5       20.60       22.29      2.27 o
  -8   9   5       91.79      103.52      3.81 o
  -7   9   5       43.94       44.94      2.43 o
  -6   9   5        8.02        3.87      1.29 o
  -5   9   5        0.88        4.66      1.85 o
  -4   9   5       54.61       52.26      4.55 o
  -3   9   5       10.37        5.74      1.54 o
  -2   9   5       33.89       37.05      3.59 o
  -1   9   5       19.16       16.99      4.87 o
   0   9   5       32.20       41.60      6.49 o
   1   9   5       12.31        7.79      2.49 o
   2   9   5      209.93      195.86      5.73 o
   3   9   5      180.25      188.41      6.91 o
   4   9   5        0.82       10.24      3.32 o
   5   9   5       41.06       40.60      3.79 o
   6   9   5       11.96       17.01      2.93 o
   7   9   5        1.53        5.70      4.15 o
   8   9   5        0.06        4.74      3.81 o
   9   9   5       86.12       77.69      7.25 o
  10   9   5        7.54        3.99      2.71 o
 -10  10   5       88.22       89.73      3.41 o
  -9  10   5        3.01       11.14      2.98 o
  -8  10   5       77.17       80.61      2.88 o
  -7  10   5        7.06       10.28      2.34 o
  -6  10   5       52.59       50.57      2.62 o
  -5  10   5       13.55       12.56      2.03 o
  -4  10   5        2.21        5.89      2.20 o
  -3  10   5       12.16       13.77      3.40 o
  -2  10   5        1.42        6.04      3.26 o
  -1  10   5      261.41      263.86      7.28 o
   0  10   5       27.19       22.94      6.43 o
   1  10   5       94.40       86.94      5.37 o
   2  10   5       10.64       21.87      3.47 o
   3  10   5      193.32      185.91     17.23 o
   4  10   5       73.67       84.40      5.19 o
   5  10   5      139.08      132.13      5.70 o
   6  10   5        0.44        3.29      2.90 o
   7  10   5        0.11        5.01      2.52 o
   8  10   5        1.71       10.25      3.60 o
   9  10   5        0.51        0.10      4.10 o
  -8  11   5      212.67      212.65      5.30 o
  -7  11   5        0.83        2.72      2.35 o
  -6  11   5        6.78        6.79      2.81 o
  -5  11   5       19.56       22.80      4.15 o
  -4  11   5        1.87        2.73      2.74 o
  -3  11   5        4.79        4.23      2.74 o
  -2  11   5       94.39       90.04      6.43 o
  -1  11   5       42.97       50.70      4.72 o
   0  11   5       70.57       69.29      5.19 o
   1  11   5        0.30        5.02      4.50 o
   2  11   5       31.52       30.16      5.98 o
   3  11   5       39.24       47.38      4.86 o
   4  11   5       43.22       44.07      4.46 o
   5  11   5        3.96        3.31      3.93 o
   6  11   5      118.32      108.83      5.67 o
   7  11   5       12.47       15.56      7.88 o
   8  11   5        8.98       11.17      5.35 o
  -6  12   5       29.52       26.53      4.54 o
  -5  12   5      170.72      166.86     13.58 o
  -4  12   5        1.43        3.65      4.47 o
  -3  12   5       83.80       79.82      5.85 o
  -2  12   5        8.17        5.83      2.83 o
  -1  12   5       48.39       56.11      5.13 o
   0  12   5       52.17       48.97      5.06 o
   1  12   5       45.95       37.15      7.02 o
   2  12   5       88.12       90.81      6.49 o
   3  12   5        7.63       14.51      3.69 o
   4  12   5       16.40        7.54      3.34 o
   5  12   5       17.49       11.77      3.27 o
  -1  13   5        0.10        2.47      3.90 o
   0  13   5       31.09       28.36      4.82 o
 -15   0   6       82.49       89.87     14.31 o
 -14   0   6        5.17        5.23      1.84 o
 -13   0   6       69.54       59.75      5.33 o
 -12   0   6      404.84      399.02     12.15 o
 -11   0   6      723.64      748.22     16.31 o
 -10   0   6        9.62       10.66      2.90 o
  -9   0   6        0.94        3.54      1.51 o
  -8   0   6      411.12      444.17      5.55 o
  -7   0   6      493.63      515.51      2.93 o
  -6   0   6      587.24      532.33      9.10 o
  -5   0   6     1734.42     1863.88     12.99 o
  -4   0   6      529.71      559.85      7.67 o
  -3   0   6        0.00        3.39      1.27 o
  -2   0   6     1942.48     1852.85     20.95 o
  -1   0   6      421.19      337.54      4.54 o
   0   0   6       72.02       61.35      2.01 o
   1   0   6     2731.45     2693.35     22.84 o
   2   0   6      792.08      782.69      9.54 o
   4   0   6      342.70      386.96      7.73 o
   5   0   6      524.87      535.45      9.62 o
   6   0   6      162.73      173.85      5.29 o
   7   0   6      931.84      972.02     26.27 o
   8   0   6      137.27      110.45      3.56 o
   9   0   6     1139.73     1185.79     19.31 o
  10   0   6       44.13       44.55      2.64 o
  11   0   6       76.74       71.33      3.00 o
  12   0   6       12.07       12.81      1.97 o
  13   0   6       71.38       75.04      6.66 o
  14   0   6       21.09       36.05     14.71 o
 -15   1   6       32.25       35.28      4.23 o
 -14   1   6       63.66       72.87      3.63 o
 -13   1   6       20.53       23.93      2.21 o
 -12   1   6        0.61        4.79      1.68 o
 -11   1   6       56.35       61.78      3.32 o
 -10   1   6       35.26       35.10      1.71 o
  -9   1   6      193.40      189.31      2.68 o
  -8   1   6       12.61       13.30      0.60 o
  -7   1   6       11.54        8.90      0.88 o
  -6   1   6       28.09       24.96      0.85 o
  -5   1   6      337.58      364.98      3.25 o
  -4   1   6       14.59       16.02      0.82 o
  -3   1   6     1660.97     1658.11      7.53 o
  -2   1   6      243.33      208.27      1.75 o
  -1   1   6      829.98      802.28      8.32 o
   0   1   6      134.83      131.63      2.29 o
   1   1   6       57.92       71.77      1.59 o
   2   1   6      786.98      830.11      6.34 o
   3   1   6       32.03       37.67      4.89 o
   4   1   6       63.91       63.48      6.89 o
   5   1   6      569.08      591.21      5.65 o
   6   1   6      445.83      435.22      4.61 o
   7   1   6      250.02      240.43      3.28 o
   8   1   6      184.02      179.57      3.08 o
   9   1   6       84.90       81.04      2.57 o
  10   1   6        2.68        5.20      1.32 o
  11   1   6      355.40      355.12      5.37 o
  12   1   6        0.21        4.42      1.83 o
  13   1   6       11.58       12.12      3.07 o
  14   1   6        8.59        5.64      1.73 o
 -15   2   6       54.79       57.16      3.67 o
 -14   2   6       91.61      102.92      4.11 o
 -13   2   6       26.85       21.37      2.46 o
 -12   2   6        6.94        8.73      1.83 o
 -11   2   6       39.74       40.73      3.07 o
 -10   2   6       36.10       45.07      2.22 o
  -9   2   6       21.30       24.80      1.99 o
  -8   2   6       10.35       12.77      0.76 o
  -7   2   6        0.39        2.39      0.55 o
  -6   2   6      629.64      624.02      3.84 o
  -5   2   6     3707.82     3793.90     19.84 o
  -4   2   6        2.32        3.73      0.41 o
  -3   2   6      425.51      436.78      3.04 o
  -2   2   6     1603.68     1512.57      4.70 o
  -1   2   6     3573.91     3665.12     14.15 o
   0   2   6        0.68        2.89      0.64 o
   1   2   6     1966.03     1870.45     19.79 o
   2   2   6      467.02      460.67     10.45 o
   3   2   6      276.64      300.58      3.16 o
   4   2   6      205.67      238.08      2.38 o
   5   2   6       16.58       18.64      1.22 o
   6   2   6      177.35      161.84      3.79 o
   7   2   6      283.16      258.37      3.36 o
   8   2   6      319.70      318.58      4.51 o
   9   2   6     1436.02     1437.51      8.55 o
  10   2   6      336.96      333.58      6.09 o
  11   2   6        4.42        5.95      1.43 o
  12   2   6       13.91       14.29      1.60 o
  13   2   6       20.88       19.46      2.52 o
  14   2   6        4.98        4.50      2.02 o
 -15   3   6        0.26        6.50      2.43 o
 -14   3   6       10.80       15.87      2.42 o
 -13   3   6        0.05        7.75      2.60 o
 -12   3   6       30.73       31.58      2.97 o
 -11   3   6       51.92       54.37      5.17 o
 -10   3   6       77.10       69.87      2.92 o
  -9   3   6      182.37      159.26      2.05 o
  -8   3   6      319.30      312.26      2.53 o
  -7   3   6      414.28      418.32      5.25 o
  -6   3   6      307.27      306.03      2.51 o
  -4   3   6     7020.38     6824.97     82.73 o
  -3   3   6       15.32       12.47      0.65 o
  -2   3   6      151.45      154.30      1.40 o
  -1   3   6      308.82      309.76      4.85 o
   0   3   6      736.36      739.08      5.19 o
   1   3   6      145.27      148.65      3.32 o
   2   3   6      936.91      984.65      6.68 o
   3   3   6     3293.43     3294.39     22.30 o
   4   3   6      733.45      692.58      5.81 o
   5   3   6       71.72       68.39      1.91 o
   6   3   6       28.99       26.17      1.15 o
   7   3   6      109.48      102.40      2.27 o
   8   3   6     1021.86     1037.70     14.46 o
   9   3   6      663.60      655.65      6.54 o
  10   3   6     1353.17     1364.25      9.75 o
  11   3   6        4.35        4.29      1.39 o
  12   3   6        6.49        9.37      1.57 o
  13   3   6       11.62       15.52      2.56 o
  14   3   6       17.30       22.50      4.70 o
 -15   4   6        1.74        5.94      2.81 o
 -14   4   6       21.58       11.52      2.68 o
 -13   4   6        3.64        5.78      3.60 o
 -12   4   6       21.73       31.61      4.84 o
 -11   4   6        0.68        5.16      1.89 o
 -10   4   6        5.82        7.62      1.33 o
  -9   4   6       72.29       67.70      1.66 o
  -8   4   6       26.86       25.40      1.06 o
  -7   4   6      131.90      133.38      3.12 o
  -6   4   6       80.91       77.20      1.85 o
  -5   4   6     1318.55     1326.00     11.32 o
  -4   4   6      502.10      446.59      3.60 o
  -3   4   6        0.71        2.48      0.72 o
  -2   4   6       38.14       66.49      1.31 o
  -1   4   6       57.15       52.08      1.69 o
   0   4   6      250.73      311.63     15.67 o
   1   4   6       45.94       59.78      2.71 o
   2   4   6        9.59       27.49      2.03 o
   3   4   6      313.40      293.39      5.33 o
   4   4   6      175.32      157.18      3.18 o
   5   4   6      734.14      758.11      7.73 o
   6   4   6        7.62        9.05      2.32 o
   7   4   6       62.68       63.51      1.87 o
   8   4   6      842.41      846.28     12.78 o
   9   4   6        6.22        7.88      1.18 o
  10   4   6       17.46       21.37      2.42 o
  11   4   6        6.07        6.07      1.88 o
  12   4   6       18.28       16.83      1.71 o
  13   4   6       11.90        9.91      2.09 o
  14   4   6       39.60       33.25      3.92 o
 -14   5   6        4.46        6.00      1.90 o
 -13   5   6        5.74        7.50      2.22 o
 -12   5   6      138.34      141.70      4.99 o
 -11   5   6       12.96       13.45      2.64 o
 -10   5   6       15.30       17.32      1.61 o
  -9   5   6       21.66       18.11      1.36 o
  -8   5   6      186.33      200.31      5.47 o
  -7   5   6       14.45       19.13      3.47 o
  -6   5   6      318.91      334.47      8.30 o
  -5   5   6       16.54       16.55      1.37 o
  -4   5   6      103.03      139.26      1.95 o
  -3   5   6       47.13       55.54      1.13 o
  -2   5   6      107.12      109.60      1.50 o
  -1   5   6      332.71      361.69      2.38 o
   0   5   6       32.92       30.72      1.24 o
   1   5   6      150.84      160.41      9.21 o
   2   5   6      286.30      295.16      7.04 o
   3   5   6      252.91      254.71      6.55 o
   4   5   6        9.67        9.69      1.93 o
   5   5   6        5.47        7.31      2.33 o
   6   5   6       21.07       15.56      1.37 o
   7   5   6      376.93      340.35      7.54 o
   8   5   6       13.48       13.85      3.69 o
   9   5   6        7.15        5.23      1.10 o
  10   5   6        3.56        4.37      1.24 o
  11   5   6        1.33        8.93      2.03 o
  12   5   6       22.32       16.90      2.48 o
  13   5   6        2.03        6.66      2.41 o
 -14   6   6        1.31        4.03      2.09 o
 -13   6   6        1.01        3.62      2.06 o
 -12   6   6       25.61       23.06      3.02 o
 -11   6   6       21.48       30.12      4.53 o
 -10   6   6       14.65       12.64      1.66 o
  -9   6   6       20.13       22.88      3.20 o
  -8   6   6      393.35      397.98      5.78 o
  -7   6   6     1039.35     1094.03      9.26 o
  -6   6   6      120.96      118.31      4.48 o
  -5   6   6      495.39      504.93      4.97 o
  -4   6   6       39.48       37.79      1.49 o
  -3   6   6       14.01       18.10      0.90 o
  -2   6   6      150.24      141.58      1.88 o
  -1   6   6       19.63       22.48      0.64 o
   0   6   6        3.73        3.15      1.10 o
   1   6   6       26.83       34.42      2.76 o
   2   6   6       77.49       61.85      5.37 o
   3   6   6        1.85        8.05      2.58 o
   4   6   6       43.19       37.92      4.58 o
   5   6   6      303.92      282.03      7.39 o
   6   6   6      519.11      521.81      7.81 o
   7   6   6       52.98       45.75      3.41 o
   8   6   6     1262.79     1249.40     15.06 o
   9   6   6        0.41        7.24      3.23 o
  10   6   6       30.13       31.27     12.45 o
  11   6   6        0.04       -0.89      4.45 o
  12   6   6        1.58        6.01      2.53 o
  13   6   6       13.37       22.21      9.72 o
 -13   7   6       27.67       29.57      3.08 o
 -12   7   6       20.40       16.96      3.26 o
 -11   7   6       11.36       11.01      2.71 o
 -10   7   6      152.41      140.35      3.35 o
  -9   7   6       53.19       44.93      1.98 o
  -8   7   6        5.52        8.17      1.56 o
  -7   7   6      318.42      317.44      4.73 o
  -6   7   6      122.31      121.97      3.27 o
  -5   7   6     2853.59     2902.82     35.89 o
  -4   7   6      255.86      254.58      4.98 o
  -3   7   6       48.33       38.29      1.33 o
  -2   7   6      318.75      310.82      3.71 o
  -1   7   6       81.99       76.41      1.28 o
   0   7   6      100.31       98.64      1.48 o
   1   7   6       37.25       41.88      1.85 o
   2   7   6      402.20      378.94      6.75 o
   3   7   6      135.57      132.33      5.59 o
   4   7   6      493.19      487.61     14.73 o
   5   7   6      184.09      181.70      5.47 o
   6   7   6      107.64      130.83      7.41 o
   7   7   6      105.86      115.20      4.73 o
   8   7   6      419.30      417.62      9.01 o
   9   7   6      199.03      211.43      6.44 o
  10   7   6      133.33      146.53     11.26 o
  11   7   6       15.20       16.50      6.88 o
  12   7   6       47.89       60.11      4.91 o
 -12   8   6       17.07       24.04      2.90 o
 -11   8   6       84.06       80.83      7.46 o
 -10   8   6        6.27        8.07      1.48 o
  -9   8   6        6.13        4.59      1.20 o
  -8   8   6        0.01        3.04      1.95 o
  -7   8   6       56.68       65.62      2.96 o
  -6   8   6       71.27       63.19      3.88 o
  -5   8   6       42.83       42.33      2.34 o
  -4   8   6       59.62       55.02      2.34 o
  -3   8   6       69.55       66.77      2.14 o
  -2   8   6      309.58      318.02      4.02 o
  -1   8   6      249.43      243.34      3.24 o
   0   8   6       23.59       26.06      1.64 o
   1   8   6      217.22      222.04      5.62 o
   2   8   6      200.86      195.95      6.17 o
   3   8   6       30.40       34.62      7.30 o
   4   8   6      105.36       98.73      4.62 o
   5   8   6      118.44      107.00      4.88 o
   6   8   6       14.31       19.75      4.25 o
   7   8   6       42.16       43.66      3.83 o
   8   8   6      117.20      104.95      4.73 o
   9   8   6       18.68       23.83      4.32 o
  10   8   6        1.39        6.90      3.77 o
  11   8   6       14.98        9.37      4.59 o
 -11   9   6        7.26        9.30      2.69 o
 -10   9   6        0.92        2.77      1.60 o
  -9   9   6        5.52        5.12      1.14 o
  -8   9   6        4.98        7.44      1.56 o
  -7   9   6       12.13        9.73      2.76 o
  -6   9   6       15.78       20.22      2.39 o
  -5   9   6       68.01       56.89      3.08 o
  -4   9   6       71.68       68.27      2.77 o
  -3   9   6       13.59       12.61      1.39 o
  -2   9   6       27.95       21.69      1.47 o
  -1   9   6      364.01      349.01      7.70 o
   0   9   6       10.90       10.26      5.08 o
   1   9   6       69.83       78.44      7.79 o
   2   9   6        9.88       11.89      3.00 o
   3   9   6        0.37        5.79      2.69 o
   4   9   6       58.93       58.50      4.35 o
   5   9   6        0.70       -2.97      3.88 o
   6   9   6       70.34       67.84      4.68 o
   7   9   6        3.21        6.13      3.93 o
   8   9   6       24.35       28.21      3.81 o
   9   9   6       75.56       74.80      7.96 o
  10   9   6       27.75       32.49      4.07 o
 -10  10   6        3.86        8.48      1.91 o
  -9  10   6       15.03       21.15      2.48 o
  -8  10   6       19.06       20.16      2.34 o
  -7  10   6        2.49        4.31      2.63 o
  -6  10   6        0.43        5.00      2.49 o
  -5  10   6       34.82       41.56      4.62 o
  -4  10   6      124.61      128.11      5.80 o
  -3  10   6       72.18       71.98      7.01 o
  -2  10   6        0.05        4.68      3.15 o
  -1  10   6        1.04        6.76      3.73 o
   0  10   6       61.94       55.08      4.67 o
   1  10   6      205.03      202.79      6.68 o
   2  10   6        2.62        7.55      2.68 o
   3  10   6      205.48      190.69      8.49 o
   4  10   6        2.20       10.68      4.21 o
   5  10   6       50.83       38.48      3.69 o
   6  10   6        3.24        2.46      3.92 o
   7  10   6       11.97       11.11      2.80 o
   8  10   6       12.82       12.07      3.11 o
   9  10   6       29.08       35.29      4.87 o
  -8  11   6        0.09        3.56      3.55 o
  -7  11   6        0.03        9.42      3.20 o
  -6  11   6        0.19        1.67      5.49 o
  -5  11   6        2.84        4.32      2.58 o
  -4  11   6        2.41        5.27      3.31 o
  -3  11   6       20.82       20.96      3.75 o
  -2  11   6        1.28        5.33      4.03 o
  -1  11   6       43.82       43.17     13.76 o
   0  11   6      117.04      111.71      5.65 o
   1  11   6        6.25        9.33      3.89 o
   2  11   6        1.19        2.10      2.51 o
   3  11   6        0.01        5.93      2.86 o
   4  11   6        0.05       12.67      4.23 o
   5  11   6       47.89       38.08      4.72 o
   6  11   6        8.65       11.94      3.21 o
   7  11   6       14.99       24.06      4.64 o
  -5  12   6       41.99       28.37      4.66 o
  -4  12   6       23.75       24.84      5.37 o
  -3  12   6       34.76       39.41      5.12 o
  -2  12   6        8.90        5.63      3.59 o
  -1  12   6      161.53      185.04      7.65 o
   0  12   6       13.13       19.45     10.07 o
   1  12   6        3.81        9.20      3.67 o
   2  12   6       17.44       13.14      3.40 o
   3  12   6        3.58        7.73      4.20 o
   4  12   6       73.40       74.80     13.18 o
   5  12   6        1.87        5.54      3.46 o
 -15   1   7       44.59       54.02      3.79 o
 -14   1   7        6.09       12.21      3.48 o
 -13   1   7       26.91       20.49      1.79 o
 -12   1   7       92.56       91.61      4.40 o
 -11   1   7      324.23      320.30      6.11 o
 -10   1   7       41.07       34.98      1.89 o
  -9   1   7      428.04      433.71      6.81 o
  -8   1   7       23.00       30.65      1.24 o
  -7   1   7       83.53       85.99      1.65 o
  -6   1   7       59.36       56.73      0.92 o
  -5   1   7        1.28        3.27      0.44 o
  -4   1   7       56.51       71.14      1.10 o
  -3   1   7      147.35      167.87      1.46 o
  -2   1   7       28.00       31.98      0.88 o
  -1   1   7       37.63       36.44      1.31 o
   0   1   7     1014.82     1042.60      8.70 o
   1   1   7        2.61        4.91      2.52 o
   2   1   7     2421.05     2578.44     13.69 o
   3   1   7      650.93      667.34      7.85 o
   4   1   7      460.34      530.83     21.09 o
   5   1   7       84.69       95.12      3.86 o
   6   1   7        0.00        4.52      2.32 o
   7   1   7      883.01      877.46     10.09 o
   8   1   7      209.22      194.05      4.42 o
   9   1   7      123.25      108.05      2.47 o
  10   1   7        8.92       15.71      1.57 o
  11   1   7       19.36       19.12      1.59 o
  12   1   7        4.18        3.59      1.54 o
  13   1   7       30.37       27.81      3.90 o
  14   1   7        0.15        2.49      2.41 o
 -15   2   7       24.28       35.61      3.22 o
 -14   2   7       29.71       37.48      3.93 o
 -13   2   7       26.55       21.48      2.17 o
 -12   2   7       58.88       65.23      3.68 o
 -11   2   7       23.59       30.16      1.96 o
 -10   2   7        9.96        6.67      1.21 o
  -9   2   7       51.88       56.49      1.68 o
  -8   2   7        0.05        2.95      1.02 o
  -7   2   7       39.70       40.16      1.10 o
  -6   2   7      562.82      618.93      5.45 o
  -5   2   7     1031.82     1056.43      6.34 o
  -4   2   7      686.22      720.74      3.69 o
  -3   2   7       10.19        5.29      0.61 o
  -2   2   7      388.96      372.37      2.68 o
  -1   2   7        1.73        2.59      0.87 o
   0   2   7        5.92        9.40      1.73 o
   1   2   7       98.59      110.54      6.61 o
   2   2   7      116.61      130.32      5.24 o
   3   2   7      731.75      732.38     22.13 o
   4   2   7      537.96      581.30      8.22 o
   5   2   7      360.81      351.00      5.14 o
   6   2   7       27.04       29.03      2.08 o
   7   2   7        8.26        9.55      1.15 o
   8   2   7      513.68      529.58      7.12 o
   9   2   7      343.72      315.48      4.94 o
  10   2   7        0.14        5.83      1.77 o
  11   2   7      135.35      128.81      3.53 o
  12   2   7        1.91        3.49      1.59 o
  13   2   7       35.28       46.02      3.93 o
  14   2   7        5.22        5.94      3.43 o
 -15   3   7        0.60        8.17      2.77 o
 -14   3   7       55.13       48.32      3.18 o
 -13   3   7       22.47       21.73      2.58 o
 -12   3   7        2.49        7.18      1.76 o
 -11   3   7        5.09        7.63      1.94 o
 -10   3   7       91.31       84.40      2.83 o
  -9   3   7       18.37       18.50      1.84 o
  -8   3   7      352.99      342.35      2.69 o
  -7   3   7        3.60        7.93      1.21 o
  -6   3   7     1595.44     1597.14      7.79 o
  -5   3   7      166.08      164.25      1.78 o
  -4   3   7      236.79      238.30      2.30 o
  -3   3   7     2037.71     2144.34      9.82 o
  -2   3   7     3555.51     3782.47     13.23 o
  -1   3   7        1.05        5.75      0.86 o
   0   3   7        7.55        9.67      0.71 o
   1   3   7       23.99       27.52      1.16 o
   2   3   7       66.22       58.09      1.21 o
   3   3   7     1410.98     1369.52      7.16 o
   4   3   7       68.15       78.32      1.54 o
   5   3   7      375.13      386.09      3.29 o
   6   3   7       12.92        6.40      1.24 o
   7   3   7       62.93       59.51      1.99 o
   8   3   7      751.50      743.19     14.25 o
   9   3   7       82.02       85.21      4.82 o
  10   3   7      158.62      141.38      3.13 o
  11   3   7      151.73      138.36      3.02 o
  12   3   7      137.90      136.34      5.77 o
  13   3   7       22.03       25.41      2.48 o
  14   3   7       13.24       10.04      2.10 o
 -14   4   7        2.34        4.28      2.13 o
 -13   4   7       31.84       38.97      3.03 o
 -12   4   7       33.33       43.94      2.92 o
 -11   4   7       24.54       27.72      3.47 o
 -10   4   7      108.46      112.54      2.61 o
  -9   4   7       51.73       49.11      1.49 o
  -8   4   7      219.85      200.18      2.42 o
  -7   4   7        1.07        6.33      1.23 o
  -6   4   7       61.93       64.71      3.04 o
  -5   4   7     1203.39     1282.11     10.44 o
  -4   4   7        4.85        5.64      0.64 o
  -3   4   7      213.11      220.92      4.21 o
  -2   4   7      259.50      230.90      3.00 o
  -1   4   7      246.29      247.62      4.52 o
   0   4   7       25.44       34.54      2.44 o
   1   4   7      290.60      299.09      9.64 o
   2   4   7      253.68      236.73      6.92 o
   3   4   7      607.21      623.00      5.53 o
   4   4   7        0.19        2.03      1.42 o
   5   4   7      305.22      298.77      3.43 o
   6   4   7     1186.15     1159.20     10.29 o
   7   4   7      408.01      373.27     10.47 o
   8   4   7        9.20        6.37      1.37 o
   9   4   7       33.64       31.38      1.88 o
  10   4   7        2.98        3.77      1.23 o
  11   4   7       10.14        8.04      1.39 o
  12   4   7       28.85       28.95      2.30 o
  13   4   7       48.31       50.84      3.70 o
 -14   5   7        4.64        6.69      3.62 o
 -13   5   7       53.18       51.73      3.17 o
 -12   5   7        2.72        6.05      2.14 o
 -11   5   7        1.85        5.73      2.24 o
 -10   5   7        0.11        3.00      1.05 o
  -9   5   7        0.41        4.85      1.70 o
  -8   5   7     4996.27     5264.39     30.57 o
  -7   5   7      356.19      333.58      4.73 o
  -6   5   7       24.70       30.15      2.14 o
  -5   5   7      758.75      759.28     13.17 o
  -4   5   7        3.93        2.80      1.83 o
  -3   5   7      753.60      825.51      6.83 o
  -2   5   7      391.13      439.39      4.42 o
  -1   5   7      217.50      216.48      8.44 o
   0   5   7      210.47      220.19      6.51 o
   2   5   7        5.73       12.19      2.22 o
   3   5   7      291.22      288.85      6.36 o
   4   5   7        0.10        5.85      3.06 o
   5   5   7     1640.67     1593.81     15.91 o
   6   5   7     3172.60     3290.32     25.89 o
   7   5   7        0.03        2.99      3.72 o
   8   5   7      143.78      124.15      3.26 o
   9   5   7       35.94       28.69      2.79 o
  10   5   7      260.84      243.23      4.56 o
  11   5   7      173.90      175.06      4.16 o
  12   5   7        5.33        6.81      1.97 o
  13   5   7        0.95        2.02      3.83 o
 -13   6   7       19.74       20.48      3.53 o
 -12   6   7        1.84        7.24      2.34 o
 -11   6   7        1.84        5.57      2.01 o
 -10   6   7       65.07       59.08      2.53 o
  -9   6   7        0.36        5.41      1.58 o
  -8   6   7       21.98       25.43      2.00 o
  -7   6   7      116.83      126.22      3.62 o
  -6   6   7      352.91      360.01      5.37 o
  -5   6   7        4.83        3.60      0.97 o
  -4   6   7      314.39      309.52      3.00 o
  -3   6   7      187.57      191.94      1.91 o
  -2   6   7       62.84       65.41      1.25 o
  -1   6   7       23.39       29.18      1.45 o
   0   6   7      215.63      247.00      6.31 o
   1   6   7      738.61      754.58     13.55 o
   2   6   7        0.00        3.65      2.17 o
   3   6   7      195.56      179.56      5.21 o
   4   6   7      217.89      199.39      5.15 o
   5   6   7      254.09      244.96      5.92 o
   6   6   7      138.80      142.46      8.89 o
   7   6   7       45.41       51.38      6.68 o
   8   6   7       18.12       26.06      5.32 o
   9   6   7        3.38        3.91      2.96 o
  10   6   7       46.75       44.80      3.80 o
  11   6   7      122.07      154.21     12.09 o
  12   6   7        8.25        3.73      4.40 o
 -13   7   7        8.46        3.82      2.58 o
 -12   7   7        0.08        1.63      2.20 o
 -11   7   7        0.00        4.40      1.76 o
 -10   7   7       18.98       18.24      1.83 o
  -9   7   7        1.62        5.21      1.27 o
  -8   7   7       20.47       23.59      1.82 o
  -7   7   7       19.35       16.96      1.59 o
  -6   7   7      869.31      842.77     14.52 o
  -5   7   7      322.00      304.69      4.87 o
  -4   7   7        8.01        3.89      1.00 o
  -3   7   7      801.08      821.64      8.41 o
  -2   7   7      434.02      448.16      3.43 o
  -1   7   7      456.34      472.59      6.35 o
   0   7   7        2.71        1.16      1.57 o
   1   7   7      125.17      126.15      4.33 o
   2   7   7       91.28       83.26     15.12 o
   3   7   7       13.58        9.61      2.09 o
   4   7   7      137.75      146.21      4.90 o
   5   7   7        1.18        7.48      5.50 o
   6   7   7      167.69      165.72      8.76 o
   7   7   7        4.55       10.07      2.68 o
   8   7   7      622.29      631.05     12.40 o
   9   7   7       15.87       17.40     13.82 o
  10   7   7       60.69       62.82      4.45 o
  11   7   7      159.47      182.56      6.24 o
  12   7   7        8.76       20.47      3.66 o
 -12   8   7       67.46       64.84      5.83 o
 -11   8   7       26.72       32.57      2.72 o
 -10   8   7       22.69       25.84      2.96 o
  -9   8   7        0.29        2.93      1.46 o
  -8   8   7        8.84        9.69      1.36 o
  -7   8   7        2.74        3.89      1.86 o
  -6   8   7       11.76        7.98      1.43 o
  -5   8   7       17.87       22.50      5.11 o
  -4   8   7      247.23      244.47      3.57 o
  -3   8   7        7.56       11.06      1.18 o
  -2   8   7        3.51        2.57      1.65 o
  -1   8   7      115.89       89.29      4.73 o
   0   8   7      156.09      163.70      5.13 o
   1   8   7       18.17       21.12      2.61 o
   2   8   7      145.84      147.82     10.58 o
   3   8   7       40.74       40.17      3.68 o
   4   8   7       95.70      101.44      5.01 o
   5   8   7        2.62        5.40      2.02 o
   6   8   7       20.12       24.43      3.55 o
   7   8   7        5.95        7.43      2.34 o
   8   8   7       85.64       79.91     18.86 o
   9   8   7       42.60       47.36     20.08 o
  10   8   7        0.99        4.29      3.34 o
  11   8   7       82.41       98.81      8.09 o
 -11   9   7      165.40      171.07      4.49 o
 -10   9   7        0.32        6.48      1.83 o
  -9   9   7      117.05      111.11      3.56 o
  -8   9   7        0.26        5.37      1.69 o
  -7   9   7        0.26        4.66      2.08 o
  -6   9   7      115.01      122.75      3.17 o
  -5   9   7       31.46       30.13      1.92 o
  -4   9   7       16.64       18.60      6.43 o
  -3   9   7       34.87       30.90      2.27 o
  -2   9   7       11.51       15.95      3.79 o
  -1   9   7       15.41       17.83      4.06 o
   0   9   7        2.96       11.61      3.47 o
   1   9   7       34.98       36.94      3.78 o
   2   9   7       87.53       72.99      4.53 o
   3   9   7      568.77      534.58      9.48 o
   4   9   7      433.17      416.57     11.17 o
   5   9   7       12.17       11.49      3.23 o
   6   9   7       11.83       28.77      5.93 o
   7   9   7        2.77        9.07      3.98 o
   8   9   7       42.10       50.17      4.65 o
   9   9   7        1.97        8.65      3.92 o
  10   9   7        0.14       -3.24      3.24 o
  -9  10   7        8.25       11.47      5.66 o
  -8  10   7        0.02        7.67      2.22 o
  -7  10   7        7.16        6.61      2.51 o
  -6  10   7        0.28        6.05      2.92 o
  -5  10   7       10.90        8.93      3.23 o
  -4  10   7        2.84        5.81      2.34 o
  -3  10   7       10.43        5.82      2.23 o
  -2  10   7       38.38       46.11      4.56 o
  -1  10   7      202.14      211.39     20.09 o
   0  10   7       28.65       33.49      4.68 o
   1  10   7      123.27      114.09      5.32 o
   2  10   7        7.98       13.11      5.50 o
   3  10   7        1.20        8.34      4.51 o
   4  10   7        1.95        8.44      4.20 o
   5  10   7        1.71        6.66      3.70 o
   6  10   7        5.23        5.71      2.98 o
   7  10   7       31.98       50.03      6.96 o
   8  10   7        3.99        4.14      4.08 o
  -8  11   7       64.37       61.66      6.77 o
  -7  11   7        1.23        2.73      6.12 o
  -6  11   7        2.36        4.97      2.34 o
  -5  11   7        2.72        6.24      4.14 o
  -4  11   7       43.04       29.86      4.16 o
  -3  11   7       71.08       81.91      7.47 o
  -2  11   7       16.84       11.99      2.83 o
  -1  11   7        8.97       18.72      3.57 o
   0  11   7        3.40       14.79      3.94 o
   1  11   7        7.03       27.20      4.58 o
   2  11   7        7.36        6.94      3.83 o
   3  11   7       10.40        8.10      3.71 o
   4  11   7        1.30        2.49      4.37 o
   5  11   7        5.02        6.65      5.35 o
   6  11   7       93.00       73.41      5.42 o
   7  11   7       22.64       16.92      6.84 o
  -5  12   7       27.25       19.73      3.37 o
  -4  12   7      184.76      210.79     14.56 o
  -3  12   7       46.55       45.51      5.28 o
  -2  12   7       38.13       37.74      5.05 o
  -1  12   7       39.62       38.86      7.51 o
   0  12   7       10.63       10.69      4.81 o
   1  12   7        4.62        8.15      3.50 o
   2  12   7       10.38        7.63      5.56 o
   3  12   7        7.27        8.24      3.03 o
   4  12   7       42.47       46.31     16.73 o
 -15   0   8        3.78        6.87      2.21 o
 -14   0   8        2.70        7.42      2.76 o
 -13   0   8        0.00        5.23      2.99 o
 -12   0   8        5.92        7.15      3.04 o
 -11   0   8        6.25       13.71      2.13 o
 -10   0   8      833.72      817.72     16.94 o
  -9   0   8       93.88       76.04      2.41 o
  -8   0   8       29.83       35.21      1.22 o
  -7   0   8       15.31       16.74      1.47 o
  -6   0   8       18.08       16.03      1.11 o
  -5   0   8        2.38        2.27      0.68 o
  -4   0   8     3029.22     3119.16     24.83 o
  -3   0   8      115.69       98.93      3.19 o
  -2   0   8      846.55      852.91      8.26 o
  -1   0   8     1164.95     1180.61     20.00 o
   0   0   8       16.15       18.55      2.66 o
   1   0   8      388.44      404.24      7.65 o
   2   0   8       71.54       84.26      4.02 o
   3   0   8       54.23       57.94      3.87 o
   4   0   8     1902.14     2035.79     25.89 o
   5   0   8       93.56       69.55      4.22 o
   6   0   8      190.32      214.59      6.27 o
   7   0   8      519.75      483.51     10.02 o
   8   0   8      260.04      219.31      7.31 o
   9   0   8      404.30      415.56      7.01 o
  10   0   8       80.45       87.44      3.27 o
  11   0   8        2.21        7.80      2.18 o
  12   0   8       44.33       44.24      4.79 o
  13   0   8       18.63       11.21      3.23 o
  14   0   8        3.59        4.03      2.57 o
 -15   1   8        2.10        4.71      2.49 o
 -14   1   8       28.93       24.57      2.65 o
 -13   1   8        7.19        7.56      2.17 o
 -12   1   8       41.88       54.08      3.89 o
 -11   1   8       16.35       22.58      2.13 o
 -10   1   8      120.63      130.53      3.61 o
  -9   1   8      297.00      291.52      6.21 o
  -8   1   8      200.44      182.62      2.48 o
  -7   1   8       15.83       17.21      0.74 o
  -6   1   8      563.90      561.82      7.45 o
  -5   1   8      947.67      971.69      5.47 o
  -4   1   8       76.73       62.32      1.21 o
  -3   1   8     1062.95     1070.92      6.18 o
  -2   1   8      144.18      126.67      1.99 o
  -1   1   8      248.38      259.74     11.10 o
   1   1   8       68.22       61.80      2.64 o
   2   1   8      133.69      152.61      3.42 o
   3   1   8      100.04       84.37      2.82 o
   4   1   8      101.60      122.39      4.13 o
   5   1   8      113.56      121.28      3.65 o
   6   1   8        0.27        5.22      2.67 o
   7   1   8       22.07       18.22      2.32 o
   8   1   8      137.40      150.87      3.00 o
   9   1   8      401.41      366.27      4.27 o
  10   1   8       40.67       46.30      4.05 o
  11   1   8        2.22        4.37      1.37 o
  12   1   8        2.07        7.34      1.93 o
  13   1   8       92.56      105.79      3.93 o
  14   1   8      224.81      249.64      9.06 o
 -15   2   8       81.31       82.46      4.06 o
 -14   2   8       27.96       29.93      2.80 o
 -13   2   8        3.97        3.23      1.88 o
 -12   2   8      119.05      119.90      3.72 o
 -11   2   8        7.07        7.93      1.27 o
 -10   2   8      135.03      131.42      3.73 o
  -9   2   8      127.59      128.45      1.71 o
  -8   2   8       22.78       25.13      0.89 o
  -7   2   8       53.21       58.43      1.20 o
  -6   2   8       48.72       40.94      1.29 o
  -5   2   8      186.40      190.12      2.32 o
  -4   2   8      285.45      257.14      3.98 o
  -3   2   8      508.98      522.02      3.41 o
  -2   2   8     1864.62     1917.23      7.06 o
  -1   2   8      768.06      806.10      6.66 o
   0   2   8       42.57       35.76      3.85 o
   1   2   8      130.96      119.40      3.36 o
   2   2   8      546.09      543.75      7.28 o
   3   2   8      939.53      962.48      9.58 o
   4   2   8      190.98      206.71      3.84 o
   5   2   8      468.93      474.79      5.05 o
   6   2   8      728.51      698.65      5.90 o
   7   2   8      427.65      391.71      6.58 o
   8   2   8      103.11       89.33      2.84 o
   9   2   8       14.90       14.25      3.47 o
  10   2   8       13.11        9.50      1.69 o
  11   2   8       13.37       13.00      1.61 o
  12   2   8      134.45      131.26      2.93 o
  13   2   8        4.76        6.04      1.70 o
  14   2   8        1.71        4.94      2.49 o
 -14   3   8        1.00        5.21      2.58 o
 -13   3   8        4.78        8.40      1.85 o
 -12   3   8       57.12       60.47      2.80 o
 -11   3   8      223.07      238.52      5.39 o
 -10   3   8      224.25      215.48      3.72 o
  -9   3   8       32.87       35.09      1.75 o
  -8   3   8      219.67      223.47      2.86 o
  -7   3   8      714.06      702.92      6.01 o
  -6   3   8      200.33      217.73      3.38 o
  -5   3   8      216.04      216.76      2.47 o
  -4   3   8      177.34      186.48      2.13 o
  -3   3   8     2597.47     2825.01     16.55 o
  -2   3   8      124.27      127.48      1.83 o
  -1   3   8      570.28      649.76      3.29 o
   0   3   8       31.17       45.92      0.77 o
   1   3   8       53.70       47.64      1.57 o
   2   3   8      248.24      246.07      2.12 o
   3   3   8        4.40        5.47      0.42 o
   4   3   8      204.36      206.59      2.03 o
   5   3   8      348.56      362.91      3.46 o
   6   3   8       49.45       48.52      2.18 o
   7   3   8        5.93        9.85      1.86 o
   8   3   8       36.68       33.73      2.28 o
   9   3   8       35.44       32.94      2.67 o
  10   3   8       60.68       56.60      4.53 o
  11   3   8        9.70        9.99      2.48 o
  12   3   8       67.99       71.27      2.62 o
  13   3   8       37.83       33.13      3.37 o
 -14   4   8       56.91       62.35      3.59 o
 -13   4   8      107.91      124.56      6.85 o
 -12   4   8        3.40        6.63      1.97 o
 -11   4   8       71.87       71.48      3.14 o
 -10   4   8      621.21      637.65      9.69 o
  -9   4   8      480.47      494.25      4.71 o
  -8   4   8      366.26      357.78      3.33 o
  -7   4   8     2455.40     2503.85     15.76 o
  -6   4   8      846.19      862.23      6.86 o
  -5   4   8       28.87       37.55      2.59 o
  -4   4   8        2.81        3.89      1.16 o
  -3   4   8       87.18       90.95      2.70 o
  -2   4   8       35.29       35.58      1.53 o
  -1   4   8       78.80       89.85     11.19 o
   0   4   8      459.74      534.77     11.29 o
   3   4   8        3.32        8.99      0.56 o
   4   4   8      119.18      121.31      1.89 o
   5   4   8     1437.52     1436.53     11.50 o
   6   4   8       15.06       16.37      1.78 o
   7   4   8     2779.36     2828.95     17.75 o
   8   4   8        0.72        3.45      1.73 o
   9   4   8        8.94       10.18      1.38 o
  10   4   8        6.15        8.73      2.04 o
  11   4   8       42.50       42.81      2.26 o
  12   4   8       38.83       36.93      6.31 o
  13   4   8       18.41       26.18      3.27 o
 -14   5   8        1.33        7.27      2.82 o
 -13   5   8        0.00        6.21      2.73 o
 -12   5   8       39.70       56.77      3.71 o
 -11   5   8        1.97       11.43      2.37 o
 -10   5   8      355.02      334.45      5.94 o
  -9   5   8      166.84      165.05      3.05 o
  -8   5   8       19.99       21.55      1.56 o
  -7   5   8       10.85       10.42      1.92 o
  -6   5   8      202.94      192.83      3.96 o
  -5   5   8       12.86       18.59      2.55 o
  -4   5   8       64.25       76.21      1.62 o
  -3   5   8      243.60      235.90      4.43 o
  -2   5   8       27.26       26.30      4.72 o
  -1   5   8      125.65      120.53      5.26 o
   0   5   8       58.26       66.59      3.22 o
   1   5   8        9.21        8.86      1.75 o
   2   5   8      189.07      206.08     14.74 o
   3   5   8       11.63       16.17      4.78 o
   4   5   8      325.98      327.51      6.38 o
   5   5   8      292.91      271.93     11.60 o
   6   5   8       72.14       65.23      4.08 o
   7   5   8       51.58       55.08      2.48 o
   8   5   8      134.45      125.57      3.26 o
   9   5   8        0.56        3.90      3.10 o
  10   5   8        6.36        7.57      2.62 o
  11   5   8        4.93       10.08      5.54 o
  12   5   8        2.40        8.86      3.40 o
  13   5   8        0.08        1.73      5.25 o
 -13   6   8        5.07        6.09      1.90 o
 -12   6   8       13.73       13.97      2.13 o
 -11   6   8       31.36       28.55      2.75 o
 -10   6   8      409.85      368.43      6.90 o
  -9   6   8        6.85        8.50      1.45 o
  -8   6   8      383.49      366.85      4.73 o
  -7   6   8      656.17      647.53     17.49 o
  -6   6   8      383.27      380.96      6.05 o
  -5   6   8       40.03       38.09      3.66 o
  -4   6   8       18.95       19.85      1.24 o
  -3   6   8      258.85      239.81      2.50 o
  -2   6   8       10.25        6.03      3.32 o
  -1   6   8      161.38      152.41      4.36 o
   0   6   8      320.82      348.61      6.56 o
   1   6   8      123.75      127.96      4.57 o
   2   6   8      694.88      675.68      9.65 o
   3   6   8       13.59       18.00      2.77 o
   4   6   8     1033.43     1035.22     13.34 o
   5   6   8      491.67      508.07      8.94 o
   6   6   8       45.73       50.65      4.64 o
   7   6   8      818.93      803.85     11.35 o
   8   6   8        5.55       16.13      3.35 o
   9   6   8        6.47        6.62      2.78 o
  10   6   8        2.09        4.05      3.59 o
  11   6   8       59.34       54.89      4.08 o
  12   6   8       56.07       51.56      6.28 o
 -12   7   8       21.80       17.10      4.30 o
 -11   7   8       47.94       48.80      5.41 o
 -10   7   8        2.23        3.25      1.44 o
  -9   7   8       40.19       37.87      2.52 o
  -8   7   8        4.42        4.90      1.32 o
  -7   7   8       59.40       52.85      2.23 o
  -6   7   8      174.76      179.75      3.47 o
  -5   7   8        0.03        4.72      2.47 o
  -4   7   8       18.10       17.95      2.93 o
  -3   7   8      255.17      243.97      4.24 o
  -2   7   8      101.01      133.96      4.12 o
  -1   7   8      139.76      140.07      5.32 o
   0   7   8       52.96       53.35      5.55 o
   1   7   8        1.29       10.02      3.32 o
   2   7   8      512.72      520.26      9.05 o
   3   7   8        7.67       14.55      2.48 o
   4   7   8       32.07       32.95      3.24 o
   5   7   8       26.16       17.65      3.65 o
   6   7   8       18.30       21.31      7.57 o
   7   7   8      125.67      114.17      8.03 o
   8   7   8      127.17      133.79      5.61 o
   9   7   8        0.88        1.60      2.19 o
  10   7   8       13.28       11.28      2.57 o
  11   7   8        1.34        2.10      3.48 o
 -11   8   8       15.23       14.72      2.38 o
 -10   8   8       40.59       40.03      2.67 o
  -9   8   8        1.09        9.33      3.03 o
  -8   8   8       33.62       39.04      3.32 o
  -7   8   8       57.38       60.10      4.56 o
  -6   8   8        2.10        4.82      1.27 o
  -5   8   8      164.22      164.17      7.99 o
  -4   8   8        0.75        3.51      1.27 o
  -3   8   8      118.61       99.26      3.52 o
  -2   8   8      323.44      278.18      6.37 o
  -1   8   8       41.75       52.10      7.69 o
   0   8   8       56.97       42.48      3.55 o
   1   8   8        5.95        6.60      3.32 o
   2   8   8      225.39      231.21      6.36 o
   3   8   8        3.29        8.00      2.14 o
   4   8   8        0.08       10.63      3.50 o
   5   8   8       59.21       73.39      8.21 o
   6   8   8       43.85       54.41      9.72 o
   7   8   8       17.88       24.99      3.58 o
   8   8   8       26.05       30.88      4.52 o
   9   8   8        8.30        4.26      3.07 o
  10   8   8        8.45        7.29      2.60 o
 -10   9   8        7.22       10.93      2.42 o
  -9   9   8       38.70       29.83      4.43 o
  -8   9   8       40.46       42.57      3.66 o
  -7   9   8       18.39       12.23      2.02 o
  -6   9   8       53.86       68.13      7.24 o
  -5   9   8      106.99       98.60      7.32 o
  -4   9   8       88.45       76.55      8.22 o
  -3   9   8       22.56       29.63      4.48 o
  -2   9   8      291.60      287.14      6.98 o
  -1   9   8       59.99       63.05      6.15 o
   0   9   8       89.08       89.91     11.58 o
   1   9   8       99.57      100.27      4.85 o
   2   9   8       83.12       77.67     10.94 o
   3   9   8        0.53        5.44      5.01 o
   4   9   8        1.85       11.26      3.68 o
   5   9   8       14.00       17.11      3.43 o
   6   9   8        0.21       -2.10      6.24 o
   7   9   8        2.54       10.26      5.88 o
   8   9   8        0.42        0.08      3.75 o
   9   9   8       16.13       12.25      3.25 o
  -9  10   8        0.27        3.93      5.04 o
  -8  10   8        2.52        5.37      2.17 o
  -7  10   8        0.23        1.88      6.65 o
  -6  10   8       10.33       10.46      3.56 o
  -5  10   8        1.77       10.55      3.70 o
  -4  10   8      125.24      126.14      5.81 o
  -3  10   8        1.43        9.07      7.26 o
  -2  10   8      112.61      115.95      5.36 o
  -1  10   8       34.80       36.45      4.12 o
   0  10   8        4.79        4.38      2.92 o
   1  10   8      159.98      162.65     12.40 o
   2  10   8       22.50       20.15     10.76 o
   3  10   8        7.28        6.10      2.42 o
   4  10   8      160.01      136.19      5.92 o
   5  10   8       39.78       49.72      7.39 o
   6  10   8       87.43      101.86      5.87 o
   7  10   8       29.48       30.92      7.76 o
   8  10   8        3.56        9.50      4.60 o
  -7  11   8        1.43        4.32      2.30 o
  -6  11   8       14.29       18.70      5.50 o
  -5  11   8       15.35       10.80      2.88 o
  -4  11   8        0.03       11.82      3.94 o
  -3  11   8      122.36      134.43      6.52 o
  -2  11   8       10.62       10.70      3.56 o
  -1  11   8        2.53        7.19      3.11 o
   0  11   8      287.72      266.73     12.84 o
   1  11   8        4.30        7.73      2.41 o
   2  11   8       35.01       28.03      5.23 o
   3  11   8        7.00        8.13      4.30 o
   4  11   8        5.27       10.51      3.84 o
   5  11   8        0.30        1.19      3.85 o
   6  11   8        1.89        4.43      2.44 o
  -4  12   8        8.63        8.14      2.95 o
  -3  12   8        5.00        8.92      4.57 o
  -2  12   8        9.02       11.52      3.47 o
  -1  12   8      235.83      226.86      7.37 o
   0  12   8       91.85       87.12     10.68 o
   1  12   8       20.66       19.18      6.81 o
   2  12   8       45.80       48.78     11.84 o
   3  12   8       46.68       42.36      5.03 o
 -15   1   9        0.16        2.09      2.92 o
 -14   1   9       21.68       14.85      2.05 o
 -13   1   9        6.57       11.89      2.02 o
 -12   1   9       15.02       13.15      2.65 o
 -11   1   9        0.97        7.13      1.67 o
 -10   1   9        1.47        4.95      1.36 o
  -9   1   9       52.42       46.82      1.19 o
  -8   1   9        0.74        5.37      1.43 o
  -7   1   9      101.51      102.70      2.17 o
  -6   1   9      777.75      849.22     16.64 o
  -5   1   9      134.77      125.24      2.13 o
  -4   1   9      167.28      163.73      5.86 o
  -3   1   9      480.98      490.30      6.15 o
  -2   1   9       98.56       92.84      2.95 o
  -1   1   9       22.56       21.40      4.89 o
   0   1   9      385.80      416.48      6.00 o
   1   1   9      542.11      597.69     11.68 o
   2   1   9      799.71      772.63      7.23 o
   3   1   9       11.79        9.54      1.61 o
   4   1   9       14.99       13.29      2.35 o
   5   1   9       37.07       38.63      2.74 o
   6   1   9      486.35      471.22     22.41 o
   7   1   9      507.43      478.47      7.09 o
   8   1   9      140.27      121.08      3.89 o
   9   1   9       14.50       21.98      1.87 o
  10   1   9        0.53        1.19      1.74 o
  11   1   9        9.57       10.45      2.27 o
  12   1   9       20.34       30.41      2.32 o
  13   1   9       24.88       31.99      4.46 o
 -14   2   9       53.08       55.56      3.62 o
 -13   2   9       97.60       96.90      3.99 o
 -12   2   9        0.66        6.98      2.31 o
 -11   2   9       48.58       51.66      2.21 o
 -10   2   9       95.02       86.46      2.41 o
  -9   2   9       57.78       57.88      1.78 o
  -8   2   9       65.95       72.07      2.37 o
  -7   2   9      466.88      489.00      3.87 o
  -6   2   9      138.53      152.19      2.04 o
  -5   2   9      259.24      275.32      5.26 o
  -4   2   9       61.31       67.92      3.38 o
  -3   2   9       62.31       72.95      1.29 o
  -2   2   9      453.60      449.09      3.44 o
  -1   2   9     1117.33     1185.58     14.85 o
   0   2   9      275.77      246.38     11.69 o
   1   2   9     1838.79     1944.47     17.70 o
   2   2   9      278.30      299.63      6.90 o
   3   2   9        1.94        2.10      3.46 o
   4   2   9       30.66       28.14      2.62 o
   5   2   9       68.73       64.56      2.86 o
   6   2   9      445.67      434.75      7.33 o
   7   2   9      232.60      228.56      6.23 o
   8   2   9      222.04      190.73      5.39 o
   9   2   9      154.27      143.60      4.76 o
  10   2   9       16.28       14.02      1.48 o
  11   2   9        3.07        4.02      1.80 o
  12   2   9       32.22       23.29      2.42 o
  13   2   9       11.81       15.31      2.24 o
 -14   3   9       27.59       28.88      2.68 o
 -13   3   9        0.13        3.22      2.40 o
 -12   3   9       40.34       41.58      3.64 o
 -11   3   9       12.05       19.52      3.21 o
 -10   3   9       12.88       14.45      1.55 o
  -9   3   9        0.06        4.29      1.39 o
  -8   3   9      245.45      242.93      2.83 o
  -7   3   9      602.68      625.45      5.98 o
  -6   3   9      101.39      105.54      1.93 o
  -5   3   9       60.73       60.68      1.77 o
  -4   3   9      168.17      140.03      2.92 o
  -3   3   9      688.18      713.57      4.56 o
  -2   3   9       13.32       15.38      1.15 o
  -1   3   9        1.42        3.13      1.09 o
   0   3   9      419.74      472.04      4.13 o
   1   3   9       37.08       54.44      1.57 o
   3   3   9        0.12        1.74      1.37 o
   4   3   9       76.12       69.43      1.74 o
   5   3   9      265.07      249.14      5.02 o
   6   3   9        6.88        3.22      0.85 o
   7   3   9      112.39      120.25      2.57 o
   8   3   9        1.13        3.19      1.27 o
   9   3   9        9.70        8.25      2.16 o
  10   3   9      106.42       96.12      2.87 o
  11   3   9      183.84      173.95      6.52 o
  12   3   9       19.48       26.62      2.52 o
  13   3   9        4.63        6.84      2.98 o
 -14   4   9       68.28       75.95      3.80 o
 -13   4   9        2.01        5.40      2.81 o
 -12   4   9        1.84        6.90      2.45 o
 -11   4   9       21.41       23.46      2.09 o
 -10   4   9        2.02        5.41      1.78 o
  -9   4   9       20.70       18.21      2.13 o
  -8   4   9      152.37      139.42      3.53 o
  -7   4   9     1718.26     1695.15     16.28 o
  -6   4   9       25.08       27.81      1.46 o
  -5   4   9       22.22       20.20      1.04 o
  -4   4   9       19.81       26.88      1.38 o
  -3   4   9       15.94       16.77      1.01 o
  -2   4   9      114.50      120.99      1.68 o
  -1   4   9        1.14        0.70      0.44 o
   0   4   9      652.67      662.94     12.97 o
   1   4   9      550.79      564.72      8.24 o
   2   4   9      229.96      235.25      5.27 o
   3   4   9      189.61      184.62      1.95 o
   4   4   9      148.36      133.50      3.87 o
   5   4   9      521.60      525.95      5.89 o
   6   4   9      214.75      216.87      5.58 o
   7   4   9      718.61      708.32      7.38 o
   8   4   9      361.75      335.11      4.18 o
   9   4   9        4.84        5.65      2.56 o
  10   4   9       25.85       20.39      2.55 o
  11   4   9       23.80       26.88      2.80 o
  12   4   9       12.71       16.32      7.58 o
  13   4   9       12.78       13.85      3.95 o
 -13   5   9       19.72       26.83      2.78 o
 -12   5   9        0.86        5.66      2.58 o
 -11   5   9       14.58       19.59      2.30 o
 -10   5   9        1.21        2.42      2.00 o
  -9   5   9     1878.88     2050.46     17.86 o
  -8   5   9       76.13       72.44      3.11 o
  -7   5   9     2249.75     2324.61     21.71 o
  -6   5   9      584.00      578.53      6.19 o
  -5   5   9      267.55      258.81      5.11 o
  -4   5   9       33.56       35.89      1.51 o
  -3   5   9      256.90      272.29      7.92 o
  -2   5   9      131.94      131.42      3.96 o
  -1   5   9      521.57      497.69      9.26 o
   0   5   9      176.15      145.56      4.36 o
   1   5   9        4.91        9.67      1.97 o
   2   5   9       29.48       31.28     10.10 o
   3   5   9      252.48      233.56      5.79 o
   4   5   9     1055.76     1016.74     18.85 o
   5   5   9     3855.88     3864.86     28.22 o
   6   5   9      800.98      768.04      7.92 o
   7   5   9      677.42      679.74      7.86 o
   8   5   9       50.43       47.55      2.50 o
   9   5   9       28.70       39.80     11.22 o
  10   5   9        0.73        3.54      3.71 o
  11   5   9        9.47        6.12      2.25 o
  12   5   9       49.09       44.96      4.12 o
 -13   6   9        0.44        1.63      2.85 o
 -12   6   9       63.34       64.72      4.55 o
 -11   6   9       58.11       51.94      3.03 o
 -10   6   9      305.14      279.32      4.89 o
  -9   6   9      603.72      610.66      6.17 o
  -8   6   9       14.46       12.97      1.37 o
  -7   6   9      162.95      170.27      3.90 o
  -6   6   9      625.53      631.57      7.40 o
  -5   6   9       26.64       24.72      1.58 o
  -4   6   9       10.84       13.03      1.77 o
  -3   6   9      138.07      136.25      6.47 o
  -2   6   9       16.63       14.93      2.11 o
  -1   6   9       10.04        9.69      1.86 o
   0   6   9      123.94      125.69      5.09 o
   1   6   9       19.47       21.21      2.70 o
   2   6   9      445.38      419.16      7.58 o
   3   6   9      709.78      692.60     13.28 o
   4   6   9      694.83      684.33     11.58 o
   5   6   9      737.66      756.24     21.16 o
   6   6   9      160.35      154.28      5.55 o
   7   6   9      194.36      199.91      6.34 o
   8   6   9        2.27        7.55      2.52 o
   9   6   9        0.44       -1.09      2.83 o
  10   6   9        0.31        2.91      3.40 o
  11   6   9        5.39       14.21      3.08 o
  12   6   9       18.54        6.49      3.48 o
 -12   7   9        2.10        4.57      2.15 o
 -11   7   9       40.17       37.44      2.75 o
 -10   7   9       53.77       49.88      2.78 o
  -9   7   9        0.07        5.72      2.06 o
  -8   7   9       80.70       74.50      3.25 o
  -7   7   9        3.77        5.25      1.20 o
  -6   7   9        0.31        4.16      1.69 o
  -5   7   9       10.69       16.06      1.52 o
  -4   7   9       91.50       91.50      2.09 o
  -3   7   9      173.81      173.64     11.30 o
  -2   7   9        4.01       13.81      4.30 o
  -1   7   9       34.64       28.07      3.88 o
   0   7   9      125.99      130.49      4.81 o
   1   7   9        2.59       10.81      5.76 o
   2   7   9      385.42      392.85      7.61 o
   3   7   9       49.35       52.78      3.81 o
   4   7   9       54.51       56.01      6.62 o
   5   7   9      206.09      207.96      6.44 o
   6   7   9       26.18       32.18      3.77 o
   7   7   9      174.27      169.74      5.86 o
   8   7   9        2.22       12.34      3.18 o
   9   7   9       27.51       30.74      5.79 o
  10   7   9        5.44       12.14      6.31 o
  11   7   9       44.53       44.81      4.35 o
 -11   8   9        0.13        1.54      2.29 o
 -10   8   9       30.78       35.42      3.91 o
  -9   8   9        1.37        3.11      2.37 o
  -8   8   9       38.24       38.53      3.15 o
  -7   8   9      102.01      101.19      4.45 o
  -6   8   9       13.87       11.87      1.58 o
  -5   8   9        0.29        5.39      2.21 o
  -4   8   9      488.39      455.76      8.73 o
  -3   8   9        9.12        9.40      3.09 o
  -2   8   9       63.40       63.22      4.24 o
  -1   8   9      148.37      116.08      7.58 o
   0   8   9        7.52        5.38      2.09 o
   1   8   9      332.78      301.71      7.25 o
   2   8   9      199.13      211.99      7.07 o
   3   8   9        3.93        4.38      2.85 o
   4   8   9       19.65       19.83      3.64 o
   5   8   9       33.29       34.17     10.47 o
   6   8   9       55.11       44.32      6.21 o
   7   8   9       35.92       27.65      3.64 o
   8   8   9       82.33       92.63      5.16 o
   9   8   9       28.87       32.03      4.41 o
  10   8   9      205.89      227.03      7.42 o
 -10   9   9        7.85        6.94      2.96 o
  -9   9   9        3.76        6.91      2.30 o
  -8   9   9       14.73        9.76      1.70 o
  -7   9   9       28.06       24.32      3.28 o
  -6   9   9      190.15      189.05     14.24 o
  -5   9   9       15.52       17.33      2.98 o
  -4   9   9      171.16      192.95      6.13 o
  -3   9   9        2.43        3.89      2.49 o
  -2   9   9        0.01        5.84      3.78 o
  -1   9   9        1.10        6.93      3.85 o
   0   9   9        0.96        5.06      3.99 o
   1   9   9        2.73        2.99      2.49 o
   2   9   9       20.48       20.10      3.32 o
   3   9   9       12.14       14.59      7.63 o
   4   9   9       19.16       24.61      5.07 o
   5   9   9       30.85       42.84      8.82 o
   6   9   9        0.13        3.28      3.39 o
   7   9   9       83.95      100.55      5.98 o
   8   9   9      127.64      159.09      6.75 o
   9   9   9       17.16       17.65      7.09 o
  -8  10   9        0.74        2.35      3.11 o
  -7  10   9       40.62       33.77      4.29 o
  -6  10   9        7.95       17.77      4.25 o
  -5  10   9        1.26        6.79      5.90 o
  -4  10   9       46.69       35.28      4.51 o
  -3  10   9       10.97        8.45      2.82 o
  -2  10   9       66.81       59.20      4.70 o
  -1  10   9        4.26        6.30      2.42 o
   0  10   9        1.29        6.49      3.84 o
   1  10   9       23.73       18.91      3.73 o
   2  10   9       16.82        9.34      2.62 o
   3  10   9       38.72       42.19      6.09 o
   4  10   9        1.86        7.69      2.96 o
   5  10   9       17.08       20.24      4.01 o
   6  10   9        3.65        6.19      3.23 o
   7  10   9        8.06       13.15      3.89 o
  -6  11   9       66.09       59.87      5.48 o
  -5  11   9        0.21        4.74      3.16 o
  -4  11   9        9.37        6.61      3.07 o
  -3  11   9       95.08       99.19      5.77 o
  -2  11   9       23.42       34.93      4.87 o
  -1  11   9       23.41       28.24      6.36 o
   0  11   9        1.37        1.18      3.98 o
   1  11   9       29.14       37.18     10.19 o
   2  11   9       33.05       29.95      4.54 o
   3  11   9        2.93        4.26      3.40 o
   4  11   9       25.62       23.88      3.45 o
   5  11   9       25.96       20.81      4.24 o
  -3  12   9        3.57        6.10      5.16 o
  -2  12   9        0.03        1.76      4.51 o
  -1  12   9       10.44       11.59      5.68 o
   0  12   9        7.50        7.78      2.64 o
   1  12   9       27.10       29.98      5.99 o
 -14   0  10        0.61        2.73      3.87 o
 -13   0  10       52.28       41.78      4.44 o
 -12   0  10      372.21      376.57      9.10 o
 -11   0  10        0.14        5.47      2.61 o
 -10   0  10        0.13        3.21      2.27 o
  -9   0  10       58.89       47.23      3.55 o
  -8   0  10        0.36        3.25      1.59 o
  -7   0  10      296.50      278.50      5.46 o
  -6   0  10      107.13      109.42      3.35 o
  -5   0  10      231.18      282.18      4.33 o
  -4   0  10      222.08      248.38      5.85 o
  -3   0  10      259.25      273.82      6.04 o
  -2   0  10        5.90       11.34      2.06 o
  -1   0  10      159.97      155.01      5.12 o
   0   0  10     1163.98     1217.41     20.98 o
   3   0  10      142.33      137.65      5.84 o
   4   0  10        5.82        5.23      2.10 o
   5   0  10     1121.88     1147.49     18.69 o
   6   0  10      446.59      417.48      9.94 o
   7   0  10       50.79       42.40      4.57 o
   8   0  10       51.36       43.05      4.51 o
   9   0  10      614.91      565.68     27.04 o
  10   0  10       19.93       23.55      2.49 o
  11   0  10       11.95       17.87      2.38 o
  12   0  10        5.26        3.81      1.88 o
  13   0  10      208.21      223.34     13.81 o
 -14   1  10       13.64       13.51      2.69 o
 -13   1  10       18.32       23.94      5.20 o
 -12   1  10       82.08       96.76      3.98 o
 -11   1  10       55.20       54.93      3.36 o
 -10   1  10       11.14       13.65      1.94 o
  -9   1  10       54.85       46.96      1.84 o
  -8   1  10       16.23       18.35      1.00 o
  -7   1  10      176.10      170.02      3.66 o
  -6   1  10      468.83      447.40      4.08 o
  -5   1  10      165.02      171.78      2.57 o
  -4   1  10      313.82      311.98      6.38 o
  -3   1  10      179.04      181.03      5.75 o
  -2   1  10        1.75        4.95      1.64 o
  -1   1  10     1344.61     1307.04     23.91 o
   0   1  10       74.82       78.31      8.59 o
   3   1  10      318.75      328.49     13.17 o
   4   1  10      240.94      258.72     17.08 o
   5   1  10       15.40       27.35      5.70 o
   6   1  10       43.18       49.12      3.19 o
   7   1  10      237.06      197.51      5.49 o
   8   1  10       34.74       22.96      3.20 o
   9   1  10      111.58       99.58      3.91 o
  10   1  10        0.03        1.03      2.08 o
  11   1  10       43.24       41.27      2.17 o
  12   1  10        7.47        6.50      1.23 o
  13   1  10      136.68      150.45      5.00 o
 -14   2  10        6.68        8.47      2.67 o
 -13   2  10       34.90       40.01      2.84 o
 -12   2  10        0.76        8.46      2.52 o
 -11   2  10       19.53       20.63      1.93 o
 -10   2  10      122.44      135.89      3.12 o
  -9   2  10       12.39       15.53      1.36 o
  -8   2  10      116.98      104.96      2.05 o
  -7   2  10       39.59       46.47      1.52 o
  -6   2  10      417.44      425.62      5.98 o
  -5   2  10      128.88      118.44      4.17 o
  -4   2  10       46.75       51.57      2.69 o
  -3   2  10       51.35       60.59      1.74 o
  -2   2  10      178.20      206.98      4.19 o
  -1   2  10       61.03       54.13      3.27 o
   0   2  10      746.49      737.49     12.91 o
   2   2  10      254.18      246.19      5.18 o
   3   2  10       15.87       18.17      2.18 o
   4   2  10       26.48       24.22      3.03 o
   5   2  10       17.86       17.67      1.58 o
   6   2  10       12.77       11.63      3.06 o
   7   2  10       15.49       10.06      1.72 o
   8   2  10      318.37      293.78      7.66 o
   9   2  10       14.03        7.71      1.67 o
  10   2  10       14.58       12.98      1.75 o
  11   2  10       12.01        8.51      2.26 o
  12   2  10       67.32       66.72      3.02 o
  13   2  10        0.23        3.29      2.94 o
 -14   3  10       11.74       14.22      3.84 o
 -13   3  10       22.31       28.49      2.72 o
 -12   3  10        0.28        6.65      2.76 o
 -11   3  10      176.93      175.83      7.43 o
 -10   3  10      662.20      718.34     15.15 o
  -9   3  10       27.84       29.80      1.58 o
  -8   3  10      193.83      194.15      3.20 o
  -7   3  10      420.39      420.73      6.59 o
  -6   3  10      167.30      157.72      2.86 o
  -5   3  10      404.11      403.53      6.72 o
  -4   3  10        2.13        5.37      1.65 o
  -3   3  10      434.51      469.67      7.75 o
  -2   3  10       10.22        8.57      0.70 o
  -1   3  10      766.48      783.51      7.41 o
   0   3  10       89.28       96.97      1.84 o
   1   3  10       12.38       12.99      4.22 o
   2   3  10      307.24      284.31      7.74 o
   3   3  10      121.22      131.72      4.71 o
   4   3  10      236.83      223.80      5.49 o
   5   3  10      313.11      276.99      2.74 o
   6   3  10      148.94      124.45      3.03 o
   7   3  10      805.27      770.30     15.05 o
   8   3  10       30.46       33.62      2.42 o
   9   3  10        4.16        4.04      1.52 o
  10   3  10        1.57        3.25      1.63 o
  11   3  10       86.95       87.95      3.45 o
  12   3  10        0.25        2.98      2.54 o
  13   3  10       21.40       20.38      4.62 o
 -14   4  10        0.26        6.21      3.02 o
 -13   4  10       22.82       27.80      3.56 o
 -12   4  10      127.48      151.39      5.74 o
 -11   4  10      240.64      237.93      7.35 o
 -10   4  10      325.44      336.26      5.16 o
  -9   4  10        2.12       10.14      1.90 o
  -8   4  10     1400.57     1410.71      9.78 o
  -7   4  10      166.00      169.87      2.68 o
  -6   4  10       87.35       79.21      4.61 o
  -5   4  10       50.43       50.69      2.09 o
  -4   4  10      331.68      344.59      8.99 o
  -3   4  10       10.04        9.65      1.07 o
  -2   4  10       13.53       22.32      1.32 o
  -1   4  10        9.58        4.96      1.06 o
   0   4  10      181.79      163.01      2.67 o
   1   4  10      323.52      314.48      5.99 o
   2   4  10      931.84      942.99     12.55 o
   3   4  10       18.73       19.45      1.75 o
   4   4  10     1663.48     1620.52      8.29 o
   5   4  10       12.99       10.43      2.98 o
   6   4  10     1667.41     1733.00     13.33 o
   7   4  10      118.84      104.09      3.32 o
   8   4  10        6.31        4.25      1.59 o
   9   4  10       12.89       13.42      4.45 o
  10   4  10       63.31       56.19      3.01 o
  11   4  10       32.45       43.29      4.00 o
  12   4  10       73.69       68.04      4.93 o
 -13   5  10       23.18       18.79      2.38 o
 -12   5  10       51.12       47.99      3.20 o
 -11   5  10        0.21        4.52      1.86 o
 -10   5  10       37.53       30.71      2.49 o
  -9   5  10       12.64       24.32      2.01 o
  -8   5  10        4.90        9.67      1.38 o
  -7   5  10      370.25      378.08      5.65 o
  -6   5  10        2.03        4.12      2.57 o
  -5   5  10       14.51       17.11      2.29 o
  -4   5  10        3.14        5.99      2.12 o
  -3   5  10       34.51       38.45      2.85 o
  -2   5  10      132.41      151.43      6.81 o
  -1   5  10        0.22        6.84      2.72 o
   0   5  10       88.73      105.00      7.94 o
   1   5  10       89.11       95.50      4.22 o
   2   5  10      632.03      592.58      9.71 o
   3   5  10        3.46        9.40      2.46 o
   4   5  10      647.95      657.73     16.62 o
   5   5  10        0.00        9.38      4.16 o
   6   5  10        7.23       12.23      2.67 o
   7   5  10       62.40       68.53      9.76 o
   8   5  10        1.11        4.86      1.85 o
   9   5  10        4.13       12.13      5.14 o
  10   5  10       22.97       25.10      4.68 o
  11   5  10        0.49        5.64      3.31 o
  12   5  10       24.28       15.13      3.56 o
 -12   6  10       73.88       70.25      3.41 o
 -11   6  10       85.66       83.67      3.35 o
 -10   6  10      372.91      329.14      5.14 o
  -9   6  10       21.56       23.32      2.08 o
  -8   6  10      198.53      173.19      3.47 o
  -7   6  10      179.12      181.47      3.43 o
  -6   6  10       66.26       76.77      5.70 o
  -5   6  10       10.45       10.53      2.22 o
  -4   6  10      195.62      176.10      6.12 o
  -3   6  10       78.44       78.56     11.72 o
  -2   6  10      131.09      118.72      4.17 o
  -1   6  10       37.38       37.64      3.40 o
   0   6  10       13.14       16.57      2.73 o
   1   6  10      540.79      570.39      9.82 o
   2   6  10      168.04      187.75      5.95 o
   3   6  10      283.20      269.95      6.64 o
   4   6  10      845.57      861.93     12.88 o
   5   6  10       10.10       16.47      5.24 o
   6   6  10      386.41      399.16      9.30 o
   7   6  10      264.49      246.11     17.80 o
   8   6  10        4.13        2.28      4.10 o
   9   6  10       17.81       17.55      4.47 o
  10   6  10        2.07        7.89      3.30 o
  11   6  10        9.05        8.33      4.72 o
 -12   7  10        2.19        4.50      3.05 o
 -11   7  10       53.31       45.28      2.80 o
 -10   7  10       97.72       67.89      3.04 o
  -9   7  10       23.66       26.29      2.09 o
  -8   7  10        7.63        7.56      1.83 o
  -7   7  10       12.59       18.86      1.96 o
  -6   7  10      155.00      152.92      6.04 o
  -5   7  10       19.53       23.42      1.51 o
  -4   7  10       30.96       23.67      5.74 o
  -3   7  10       23.15       27.84      3.15 o
  -2   7  10       24.31       28.18      3.36 o
  -1   7  10      143.89      158.51      8.24 o
   0   7  10        8.79        8.24      2.29 o
   1   7  10      133.71      112.22      5.50 o
   2   7  10      654.71      702.98     11.26 o
   3   7  10        1.86        6.16      3.95 o
   4   7  10       17.33       26.20      3.63 o
   5   7  10       23.56       31.27      3.56 o
   6   7  10        0.46        6.96      5.23 o
   7   7  10       86.62       70.00      4.74 o
   8   7  10       57.37       57.92      4.74 o
   9   7  10        5.18        4.41      4.32 o
  10   7  10        7.84        6.52      2.39 o
 -11   8  10        9.54        3.73      2.30 o
 -10   8  10        1.96        0.91      3.07 o
  -9   8  10       21.50       26.63      2.76 o
  -8   8  10       51.47       59.74      5.03 o
  -7   8  10        3.00       10.69      2.96 o
  -6   8  10       45.03       42.57      2.81 o
  -5   8  10        1.24        6.81      3.72 o
  -4   8  10       50.63       46.07      4.06 o
  -3   8  10       81.26       82.21      4.55 o
  -2   8  10       45.99       54.48      4.85 o
  -1   8  10      309.30      276.31     13.75 o
   0   8  10        0.12        2.97      2.42 o
   1   8  10       73.55       58.75      4.61 o
   2   8  10        5.84        3.94      2.46 o
   3   8  10        0.15        6.80      3.12 o
   4   8  10        2.50        6.84      4.94 o
   5   8  10       24.85       32.58      4.06 o
   6   8  10        4.54        3.72      2.94 o
   7   8  10        5.56        6.16      2.21 o
   8   8  10       29.43       32.99      4.22 o
   9   8  10       39.61       61.06      4.77 o
  -9   9  10       13.63       11.62      3.10 o
  -8   9  10        0.60        4.27      3.47 o
  -7   9  10        2.82       13.49      3.21 o
  -6   9  10       84.37       70.70     12.34 o
  -5   9  10       15.25       13.70      7.25 o
  -4   9  10       34.04       40.47      7.96 o
  -3   9  10      107.26      120.43      7.57 o
  -2   9  10       22.56       21.23      3.35 o
  -1   9  10       34.51       32.70      4.20 o
   0   9  10        0.60       12.95      3.81 o
   1   9  10       41.31       39.21      6.63 o
   2   9  10        2.82        8.29      5.00 o
   3   9  10        0.55        2.13      3.27 o
   4   9  10        1.37        5.06      4.15 o
   5   9  10       10.27        9.70      5.41 o
   6   9  10        7.09        3.14      3.19 o
   7   9  10        8.34        5.17      3.24 o
   8   9  10       67.81       84.14      5.63 o
  -8  10  10       16.66       17.91      3.51 o
  -7  10  10       19.23       16.46      3.47 o
  -6  10  10       24.79       34.79      4.11 o
  -5  10  10       65.04       49.28      6.51 o
  -4  10  10        0.14        3.91      5.15 o
  -3  10  10       53.74       53.92      4.85 o
  -2  10  10        1.20        5.61      2.94 o
  -1  10  10        1.86        4.14      4.09 o
   0  10  10        8.44       11.69      4.27 o
   1  10  10       68.75       71.21      5.19 o
   2  10  10       70.51       83.07     16.68 o
   3  10  10       57.00       79.28      5.84 o
   4  10  10       20.56       16.24      3.70 o
   5  10  10       21.73       35.89      4.72 o
   6  10  10        3.52        6.64      3.21 o
  -6  11  10       39.43       47.46      6.42 o
  -5  11  10       24.30       36.46      4.90 o
  -4  11  10       25.39       10.48      5.52 o
  -3  11  10       54.29       47.74      4.56 o
  -2  11  10        4.58        9.93      4.42 o
  -1  11  10      163.10      177.71      8.86 o
   0  11  10       26.22       26.54      4.03 o
   1  11  10      112.77      119.71      8.86 o
   2  11  10       45.51       69.80     10.05 o
   3  11  10       27.72       36.44      4.95 o
   4  11  10        0.28        4.45      4.36 o
 -14   1  11       38.62       37.94      4.14 o
 -13   1  11        0.01        4.48      2.57 o
 -12   1  11        0.59        3.79      2.62 o
 -11   1  11      224.84      221.99      4.79 o
 -10   1  11       10.82        6.15      1.57 o
  -9   1  11        3.41        6.92      1.63 o
  -8   1  11       11.81        8.96      1.01 o
  -7   1  11      133.97      138.11      2.21 o
  -6   1  11      292.78      288.84      3.74 o
  -5   1  11      857.96      894.71      8.14 o
  -4   1  11      248.10      222.14      3.37 o
  -3   1  11      126.79      128.41      4.20 o
  -2   1  11       40.91       52.58      2.93 o
   1   1  11      129.22      137.78      3.98 o
   2   1  11      328.62      369.55      7.71 o
   3   1  11      366.06      359.70      6.30 o
   4   1  11       37.86       42.88      6.70 o
   5   1  11      113.67       96.73      3.86 o
   6   1  11        0.00        5.15      2.63 o
   7   1  11       19.65       20.29      3.87 o
   8   1  11        1.55        5.98      2.72 o
   9   1  11      119.61       94.62      3.04 o
  10   1  11        0.46        2.84      1.70 o
  11   1  11        2.01        5.67      1.92 o
  12   1  11      106.70      103.50      3.02 o
 -14   2  11        4.84        7.60      4.45 o
 -13   2  11      315.25      312.03      6.23 o
 -12   2  11      241.33      219.69      5.54 o
 -11   2  11        3.29        8.85      2.28 o
 -10   2  11       20.60       19.79      3.56 o
  -9   2  11      170.41      153.89      3.44 o
  -8   2  11        0.08        4.15      1.45 o
  -7   2  11        5.31        5.47      1.08 o
  -6   2  11       75.17       75.31      2.29 o
  -5   2  11     1138.54     1200.71      9.50 o
  -4   2  11      654.67      637.74      6.45 o
  -3   2  11       44.83       45.99      2.96 o
  -2   2  11      423.54      430.44      4.41 o
  -1   2  11      135.42      157.23      3.22 o
   0   2  11       38.60       45.27      2.84 o
   1   2  11       23.97       24.73      2.77 o
   2   2  11       98.63      102.33      3.76 o
   3   2  11       65.88       47.95      3.24 o
   4   2  11        0.88        5.45      6.34 o
   5   2  11      425.78      395.69      9.10 o
   6   2  11      133.22      123.18      3.31 o
   7   2  11       67.33       75.97      4.12 o
   8   2  11       65.95       62.94      4.11 o
   9   2  11      287.97      259.81      5.25 o
  10   2  11       63.21       78.09      3.71 o
  11   2  11        3.09        4.57      1.54 o
  12   2  11       56.50       64.92      3.31 o
 -14   3  11        1.81        2.55      2.77 o
 -13   3  11       22.81       21.86      2.47 o
 -12   3  11      121.21      115.70      6.80 o
 -11   3  11       78.50       82.28      6.27 o
 -10   3  11      362.80      385.24      5.81 o
  -9   3  11        1.85        4.62      1.58 o
  -8   3  11       11.38       18.72      1.39 o
  -7   3  11       10.94       13.41      1.33 o
  -6   3  11      150.65      147.11      4.00 o
  -5   3  11       69.99       78.56      2.63 o
  -4   3  11       78.11       78.28      2.28 o
  -3   3  11       29.55       28.93      1.69 o
  -2   3  11      180.81      179.04      5.58 o
  -1   3  11      602.54      602.30      6.89 o
   0   3  11       78.95       69.19      1.98 o
   1   3  11      276.22      265.52      5.59 o
   2   3  11       77.22       81.46      3.95 o
   3   3  11      755.34      746.39      9.42 o
   4   3  11      103.41      102.13      3.90 o
   5   3  11       28.55       25.32      1.66 o
   6   3  11       18.29       18.06      1.81 o
   7   3  11        0.62        4.28      1.77 o
   8   3  11       18.11       21.13      2.28 o
   9   3  11       10.60       10.27      1.50 o
  10   3  11      122.48      126.93      4.20 o
  11   3  11       14.25       20.79      2.85 o
  12   3  11        0.08        4.17      2.87 o
 -13   4  11       52.37       59.91      3.44 o
 -12   4  11      587.16      630.66      8.50 o
 -11   4  11       70.98       58.14      5.28 o
 -10   4  11      226.07      218.58      4.53 o
  -9   4  11      517.44      499.24      5.44 o
  -8   4  11       42.65       42.80      2.14 o
  -7   4  11       51.91       53.81      2.58 o
  -6   4  11       94.10       87.99      2.33 o
  -5   4  11       87.85       83.47      3.19 o
  -4   4  11       63.22       66.62      2.05 o
  -3   4  11        4.34        5.68      0.71 o
  -2   4  11       36.67       35.08      1.49 o
  -1   4  11        1.61        3.53      0.99 o
   0   4  11      229.74      228.12      2.65 o
   1   4  11       11.68       20.97      7.74 o
   2   4  11     1690.27     1631.88     11.94 o
   3   4  11      753.56      750.52      9.14 o
   4   4  11      986.67      944.81     10.64 o
   5   4  11     1234.33     1172.97     21.97 o
   6   4  11        1.07        3.97      2.60 o
   7   4  11        3.52        5.98      1.52 o
   8   4  11       36.02       41.26      3.69 o
   9   4  11        3.49       -0.23      3.15 o
  10   4  11        0.54       -0.09      3.91 o
  11   4  11        1.41        9.02      3.61 o
  12   4  11        0.17        1.42      2.69 o
 -13   5  11       16.64       11.66      2.08 o
 -12   5  11       51.62       43.85      3.93 o
 -11   5  11       71.63       73.14      5.57 o
 -10   5  11      485.42      465.21     11.50 o
  -9   5  11      128.37      126.50      3.26 o
  -8   5  11      177.43      163.45      3.56 o
  -7   5  11      155.37      158.44      7.21 o
  -6   5  11        0.37        3.51      3.39 o
  -5   5  11       13.82       16.00      1.95 o
  -4   5  11       98.52      104.43      5.75 o
  -3   5  11        1.46        4.57      1.58 o
  -2   5  11        9.53        7.45      2.02 o
  -1   5  11        6.14        9.15      2.52 o
   0   5  11        9.57       12.94      2.10 o
   1   5  11      280.57      303.20     10.04 o
   2   5  11     1453.97     1492.86     24.95 o
   3   5  11     1243.57     1253.25     19.80 o
   4   5  11      226.41      230.95      6.26 o
   5   5  11      494.78      481.01      9.73 o
   6   5  11      177.23      175.34      5.81 o
   7   5  11      132.67      123.21      5.17 o
   8   5  11      138.21      141.46      5.44 o
   9   5  11       46.55       41.28      4.34 o
  10   5  11        0.98        5.11      3.67 o
  11   5  11       19.89       28.85      4.80 o
 -12   6  11       34.44       34.01      3.47 o
 -11   6  11      198.24      171.71      4.33 o
 -10   6  11      232.06      209.07      4.44 o
  -9   6  11       91.38       80.79      2.88 o
  -8   6  11      291.05      261.71      5.45 o
  -7   6  11        3.90        6.85      1.53 o
  -6   6  11        8.27       15.89      4.78 o
  -5   6  11        2.96       10.36      2.71 o
  -4   6  11       61.68       54.86      6.64 o
  -3   6  11       34.97       37.11      3.17 o
  -2   6  11       30.67       23.47      3.09 o
  -1   6  11      146.31      129.12      4.76 o
   0   6  11        8.30        8.81      2.42 o
   1   6  11        0.60        5.39      4.97 o
   2   6  11        0.15        5.62      3.78 o
   3   6  11      797.75      842.09     12.22 o
   4   6  11     1212.79     1308.84     28.42 o
   5   6  11      360.63      359.32      8.25 o
   6   6  11      146.75      131.37      9.15 o
   7   6  11       58.54       54.45     10.73 o
   8   6  11       22.03       20.66      4.88 o
   9   6  11       23.32       25.97      8.22 o
  10   6  11        0.00        2.62      4.60 o
 -11   7  11        3.79        6.46      1.83 o
 -10   7  11      319.39      293.99     11.58 o
  -9   7  11        7.07        7.17      1.80 o
  -8   7  11       30.12       30.09      1.85 o
  -7   7  11        8.52        5.58      1.25 o
  -6   7  11       91.51       97.81      3.12 o
  -5   7  11      149.34      133.57      4.95 o
  -4   7  11      213.63      198.11      5.93 o
  -3   7  11        0.57        5.19      3.92 o
  -2   7  11       17.66       17.56      3.05 o
  -1   7  11       73.34       71.23      5.42 o
   0   7  11      214.09      205.85      5.87 o
   1   7  11       10.43       15.67      2.95 o
   2   7  11       35.88       39.63      3.84 o
   3   7  11       15.46       19.22      2.95 o
   4   7  11      231.31      238.48     12.71 o
   5   7  11      159.47      155.14      6.82 o
   6   7  11       67.91       75.03     10.06 o
   7   7  11       25.96       16.45      3.02 o
   8   7  11       18.49       20.42      7.31 o
   9   7  11       55.59       57.99      4.61 o
  10   7  11       88.65       86.11      5.51 o
 -10   8  11        5.90        5.97      1.92 o
  -9   8  11        8.25        5.14      1.88 o
  -8   8  11        3.65        4.24      2.95 o
  -7   8  11       33.58       29.35      3.39 o
  -6   8  11      219.63      202.21      6.01 o
  -5   8  11      335.78      326.20      7.56 o
  -4   8  11      171.37      149.64      5.45 o
  -3   8  11        2.52        2.25      3.07 o
  -2   8  11        1.00        6.25      3.37 o
  -1   8  11       46.84       46.30      4.66 o
   0   8  11      207.61      187.32      6.43 o
   1   8  11       27.14       22.21      3.43 o
   2   8  11       37.95       42.39      4.34 o
   3   8  11        3.24        6.63      2.69 o
   4   8  11        3.01       19.48      4.23 o
   5   8  11       12.13        9.57      2.75 o
   6   8  11       19.60       19.04      6.69 o
   7   8  11        0.27        8.94      3.99 o
   8   8  11      119.64      145.81     15.64 o
   9   8  11       83.89       82.98     12.92 o
  -9   9  11        7.30        7.01      2.81 o
  -8   9  11        5.72       10.55      4.72 o
  -7   9  11        4.58        3.99      2.37 o
  -6   9  11       16.07       15.59      5.79 o
  -5   9  11      127.50      115.43      5.87 o
  -4   9  11        0.12        8.81      3.61 o
  -3   9  11       31.07       29.50      3.70 o
  -2   9  11        5.31       12.56     11.92 o
  -1   9  11        1.44        3.13      3.78 o
   0   9  11        0.03        7.76      3.60 o
   1   9  11        0.23       -0.87      3.94 o
   2   9  11       42.32       38.02      6.30 o
   3   9  11       13.34       11.24      2.99 o
   4   9  11        3.06        6.17      2.94 o
   5   9  11        8.27       21.51     12.52 o
   6   9  11        7.60       12.19      6.21 o
   7   9  11       18.01       16.91      6.63 o
  -7  10  11       97.62       87.20     13.31 o
  -6  10  11        0.03        5.59      2.97 o
  -5  10  11       15.21       23.41      3.92 o
  -4  10  11        4.68        2.84      2.67 o
  -3  10  11       24.57       27.36      5.01 o
  -2  10  11       11.41       13.44      3.97 o
  -1  10  11       11.56       10.74      3.02 o
   0  10  11      108.00      107.99      5.93 o
   1  10  11       16.34       16.60      3.92 o
   2  10  11       59.01       56.40      5.11 o
   3  10  11       26.37       29.45      6.99 o
   4  10  11       72.01       81.73      6.06 o
   5  10  11        0.87        6.33      6.36 o
   6  10  11       35.36       46.50      5.23 o
  -4  11  11      117.97      117.56      9.26 o
  -3  11  11       51.89       57.12      7.99 o
  -2  11  11       40.71       44.10      4.78 o
  -1  11  11        0.37        6.01      4.40 o
   0  11  11        0.69        2.55      3.08 o
   1  11  11        9.31       13.54      7.01 o
   2  11  11       99.00      121.21      7.28 o
   3  11  11        0.01        2.58      3.88 o
 -14   0  12        0.19        7.13      3.98 o
 -13   0  12        2.27        5.09      2.89 o
 -12   0  12       49.42       55.68      5.28 o
 -11   0  12       54.89       40.21      4.09 o
 -10   0  12       15.16       16.36      2.89 o
  -9   0  12      665.46      744.17     19.53 o
  -8   0  12      828.24      864.01     17.97 o
  -7   0  12       61.86       63.00      2.52 o
  -6   0  12        9.02        8.97      1.62 o
  -5   0  12        5.77        7.63      2.38 o
  -2   0  12     1017.16      918.57     14.18 o
  -1   0  12      487.51      495.35     10.12 o
   0   0  12      444.28      434.79     11.06 o
   1   0  12      730.24      777.45     13.42 o
   2   0  12       27.99       28.49      4.03 o
   3   0  12       43.76       50.84      4.88 o
   4   0  12       24.98       17.93      3.85 o
   5   0  12      269.01      233.06      8.51 o
   6   0  12     1105.13      901.77     16.60 o
   7   0  12       51.77       44.28      5.47 o
   8   0  12        8.61       10.05      3.26 o
   9   0  12       14.23       10.80      4.60 o
  10   0  12        9.56        6.65      3.31 o
  11   0  12      127.45      120.51      5.19 o
  12   0  12       43.09       47.18      4.54 o
 -14   1  12        5.40        4.71      2.12 o
 -13   1  12        0.19        1.74      2.56 o
 -12   1  12        6.88        8.24      2.04 o
 -11   1  12        4.32       13.37      2.23 o
 -10   1  12       21.57       25.66      2.75 o
  -9   1  12        3.16        7.33      1.85 o
  -8   1  12       62.49       60.01      1.91 o
  -7   1  12        0.15        5.87      1.71 o
  -6   1  12      281.05      285.28      6.38 o
  -5   1  12        8.22        9.48      1.52 o
  -4   1  12      898.03      922.72      9.70 o
  -2   1  12        6.07        9.53      1.74 o
  -1   1  12        3.61        5.17      1.57 o
   0   1  12        0.18        5.87      2.80 o
   1   1  12      102.63       93.10      3.79 o
   2   1  12      160.15      146.09      4.44 o
   3   1  12        2.01       10.12      3.28 o
   4   1  12      119.43      117.02      4.91 o
   5   1  12      146.46      115.74      9.83 o
   6   1  12        4.04        5.40      1.96 o
   7   1  12       39.93       39.96      3.47 o
   8   1  12       41.05       35.35      2.60 o
   9   1  12       15.69       20.35      3.04 o
  10   1  12       13.47        3.99      1.14 o
  11   1  12       19.47       19.58      2.02 o
  12   1  12       59.62       64.90      3.28 o
 -13   2  12      125.91      130.94      5.11 o
 -12   2  12        8.97       11.10      4.48 o
 -11   2  12       33.32       33.11      2.76 o
 -10   2  12        1.26        5.53      4.60 o
  -9   2  12        2.12        7.11      2.40 o
  -8   2  12      172.77      171.50      3.43 o
  -7   2  12       36.19       36.25      1.68 o
  -6   2  12      227.63      225.07      3.83 o
  -5   2  12       28.31       23.93      1.91 o
  -4   2  12       97.49       95.08      9.66 o
  -3   2  12       34.45       39.59      2.88 o
  -2   2  12      299.03      320.93      6.07 o
  -1   2  12       63.71       53.25      3.14 o
   0   2  12        0.20       11.76      3.38 o
   1   2  12      490.11      506.32      8.36 o
   2   2  12      136.35      148.11     10.54 o
   3   2  12        9.85        9.77      3.17 o
   4   2  12      327.04      323.13      6.98 o
   5   2  12      201.94      206.11      5.40 o
   6   2  12       44.22       28.46      3.12 o
   7   2  12      154.01      139.24      3.74 o
   8   2  12        7.11       12.54      2.07 o
   9   2  12       25.00       24.66      4.73 o
  10   2  12       12.43       12.80      5.01 o
  11   2  12       28.13       34.87      2.69 o
  12   2  12      216.55      245.87      6.08 o
 -13   3  12       97.55      102.09      5.35 o
 -12   3  12        9.25       13.89      3.07 o
 -11   3  12      132.73      134.40      7.51 o
 -10   3  12        0.04        9.65      2.73 o
  -9   3  12        3.83        7.29      1.93 o
  -8   3  12       43.06       38.41      1.96 o
  -7   3  12        7.27        6.73      2.03 o
  -6   3  12       59.36       53.12      4.32 o
  -5   3  12      230.01      211.53      3.62 o
  -4   3  12       54.41       51.99      1.96 o
  -3   3  12        1.91        4.94      0.92 o
  -2   3  12     1536.86     1618.80     10.59 o
  -1   3  12      659.79      671.97      6.96 o
   0   3  12        0.02        4.65      1.09 o
   1   3  12       30.28       27.90      4.93 o
   2   3  12       18.64       15.04      2.54 o
   3   3  12     1590.85     1564.93     17.86 o
   4   3  12      237.28      228.26      9.52 o
   5   3  12      146.22      129.86      5.77 o
   6   3  12       82.24       73.18      2.60 o
   7   3  12       34.06       32.86      2.13 o
   8   3  12      122.25      126.82      8.77 o
   9   3  12        9.80       13.44      4.81 o
  10   3  12       34.35       49.13      4.54 o
  11   3  12       39.83       48.44      7.64 o
 -13   4  12       38.61       42.40      5.07 o
 -12   4  12       19.55       23.27      2.97 o
 -11   4  12      202.96      210.95      9.96 o
 -10   4  12      397.81      405.34      7.79 o
  -9   4  12      204.31      203.04      5.37 o
  -8   4  12       12.69       20.17      1.58 o
  -7   4  12       78.31       78.31      4.49 o
  -6   4  12       12.02       14.16      1.45 o
  -5   4  12        2.84        2.01      1.16 o
  -4   4  12        6.95        9.24      1.20 o
  -3   4  12      141.49      145.71      3.23 o
  -2   4  12      226.97      229.84      2.70 o
  -1   4  12        4.91        8.66      0.75 o
   0   4  12      193.32      182.11      2.69 o
   1   4  12     1225.48     1170.49      7.98 o
   2   4  12       25.89       30.50      2.53 o
   4   4  12      136.00      143.03     10.59 o
   5   4  12       30.83       40.41      3.84 o
   6   4  12       66.77       74.14      7.25 o
   7   4  12       14.59       18.38      5.44 o
   8   4  12       11.41       19.47      3.64 o
   9   4  12        0.00        6.05      4.68 o
  10   4  12       79.76       74.65      4.67 o
  11   4  12      104.41      106.05      9.95 o
 -12   5  12        4.10        6.83      3.04 o
 -11   5  12        3.31        3.39      2.76 o
 -10   5  12        2.05        4.94      2.45 o
  -9   5  12      316.68      286.01     10.34 o
  -8   5  12        8.47        6.11      2.12 o
  -7   5  12        9.60        8.05      2.28 o
  -6   5  12        2.79        4.79      2.32 o
  -5   5  12      102.19      103.64      3.15 o
  -4   5  12        3.43        3.60      2.10 o
  -3   5  12        3.53        2.98      1.21 o
  -2   5  12       34.32       40.08      1.85 o
  -1   5  12       91.78       87.70      4.77 o
   0   5  12       73.37       74.73     13.27 o
   1   5  12      195.76      181.50      5.61 o
   2   5  12       23.85       28.33      3.47 o
   3   5  12        2.94        7.45      2.58 o
   4   5  12       75.47       84.18      9.21 o
   5   5  12      346.61      306.22      7.22 o
   6   5  12       30.85       30.73      3.93 o
   7   5  12       28.80       43.75     19.02 o
   8   5  12       16.27       16.04      3.39 o
   9   5  12        0.24       11.50      4.14 o
  10   5  12        0.06       -3.05      3.72 o
  11   5  12        0.66        7.82      4.17 o
 -12   6  12       16.11       18.71      4.00 o
 -11   6  12       78.35       65.25      3.75 o
 -10   6  12       13.15        6.14      1.90 o
  -9   6  12      467.65      412.65      9.94 o
  -8   6  12       15.22       18.07      2.47 o
  -7   6  12       43.63       49.48      3.51 o
  -6   6  12        0.12        9.83      3.53 o
  -5   6  12       60.85       65.32      4.05 o
  -4   6  12       25.06       23.58      2.94 o
  -3   6  12      152.01      118.96     12.70 o
  -2   6  12      289.70      254.87      7.89 o
  -1   6  12       19.74       29.23      3.47 o
   0   6  12       55.30       63.57      4.74 o
   1   6  12       11.36       13.78      5.22 o
   2   6  12        7.34        4.69      2.01 o
   3   6  12      616.63      605.07     10.14 o
   4   6  12       28.73       30.84      3.92 o
   5   6  12       52.83       59.29     11.16 o
   6   6  12      147.52      133.37      5.53 o
   7   6  12        1.27        1.89      4.74 o
   8   6  12       12.88        5.53      2.17 o
   9   6  12       59.82       65.75      8.59 o
  10   6  12       21.98       21.85      3.58 o
 -11   7  12        0.02        6.12      3.40 o
 -10   7  12        0.11        5.95      2.92 o
  -9   7  12      116.62       94.21      3.86 o
  -8   7  12      153.45      143.59      8.88 o
  -7   7  12       77.54       64.70      3.80 o
  -6   7  12       37.34       32.32      3.18 o
  -5   7  12       10.72       10.91      2.54 o
  -4   7  12        4.22        7.27      3.77 o
  -3   7  12       93.17       69.36      5.22 o
  -2   7  12      136.22      107.43      4.65 o
  -1   7  12        4.90        6.05      2.61 o
   0   7  12       13.24       13.02      5.42 o
   1   7  12      201.46      206.49      6.28 o
   2   7  12       54.37       57.94      7.41 o
   3   7  12       35.23       31.99      4.32 o
   4   7  12       52.30       47.78      4.34 o
   5   7  12        1.91        3.14      4.02 o
   6   7  12        0.24        6.41      4.70 o
   7   7  12        4.21       11.09      3.22 o
   8   7  12       50.33       53.41     13.86 o
   9   7  12        2.62        4.54      4.19 o
 -10   8  12        0.03        5.91      3.32 o
  -9   8  12       30.55       37.87      4.61 o
  -8   8  12       35.33       35.68      5.40 o
  -7   8  12        4.49        6.74      1.96 o
  -6   8  12        2.35        9.78      4.60 o
  -5   8  12       75.02       64.76      4.26 o
  -4   8  12       35.04       43.87      6.65 o
  -3   8  12       31.92       38.36      4.86 o
  -2   8  12       68.76       53.92      9.20 o
  -1   8  12       55.59       48.46      4.46 o
   0   8  12        0.05        8.21      4.91 o
   1   8  12      140.43      140.24     10.94 o
   2   8  12      227.89      221.80     10.69 o
   3   8  12        9.28        6.46      2.83 o
   4   8  12        2.16        5.82      3.19 o
   5   8  12        2.50        6.29      3.95 o
   6   8  12      101.85      117.97      6.01 o
   7   8  12       22.91       14.46      3.51 o
   8   8  12        0.05        3.59      3.76 o
  -8   9  12        2.30        2.94      4.65 o
  -7   9  12       31.90       20.12      2.93 o
  -6   9  12        6.91       14.59      2.68 o
  -5   9  12       68.09       72.27      4.86 o
  -4   9  12      303.05      335.95      9.99 o
  -3   9  12       71.33       78.56      9.27 o
  -2   9  12        0.41        2.47      3.62 o
  -1   9  12        0.79        6.54      3.80 o
   0   9  12       13.52       11.86      3.10 o
   1   9  12        1.06        8.60      4.20 o
   2   9  12       24.52       41.78      9.16 o
   3   9  12       11.65       11.50      3.37 o
   4   9  12       63.86       58.58      9.03 o
   5   9  12       16.59       25.39      7.56 o
   6   9  12        0.39        2.77      4.41 o
  -6  10  12       41.40       34.37      4.22 o
  -5  10  12       34.97       48.95      5.93 o
  -4  10  12        3.81        4.50      4.81 o
  -3  10  12       45.58       45.01      4.79 o
  -2  10  12      155.36      137.94      6.18 o
  -1  10  12        9.05        5.58      3.38 o
   0  10  12       80.57       80.43      5.84 o
   1  10  12        0.05        2.94      3.86 o
   2  10  12        9.16       13.38      5.59 o
   3  10  12        1.88        9.50      4.31 o
   4  10  12       23.13       11.95      4.94 o
  -2  11  12       16.14       10.35      6.11 o
  -1  11  12       29.10       38.91      5.33 o
   0  11  12       93.41      101.72      6.19 o
   1  11  12        1.08        4.08      5.94 o
 -13   1  13      137.90      121.60     10.33 o
 -12   1  13      115.06      132.27      8.52 o
 -11   1  13        0.64        6.68      2.24 o
 -10   1  13      169.62      182.50      4.77 o
  -9   1  13       24.59       24.94      2.37 o
  -8   1  13      191.85      197.14      2.94 o
  -7   1  13       57.65       55.62      2.70 o
  -6   1  13        0.19        4.51      1.92 o
  -5   1  13        3.55        5.14      2.31 o
  -4   1  13        5.21        5.98      1.71 o
  -3   1  13      379.79      376.89      8.28 o
  -2   1  13       36.31       36.67      2.92 o
  -1   1  13       89.34      104.61      4.03 o
   0   1  13      346.03      340.17      9.65 o
   1   1  13        9.40       15.43      2.45 o
   2   1  13        2.06        2.72      4.11 o
   3   1  13      235.81      236.99      6.13 o
   4   1  13      159.63      137.76      4.81 o
   5   1  13      287.18      253.17      6.04 o
   6   1  13      279.60      239.39      6.20 o
   7   1  13       36.80       31.01      5.39 o
   8   1  13        0.22        5.93      2.57 o
   9   1  13        6.36        5.49      1.64 o
  10   1  13        0.00        5.57      1.95 o
  11   1  13       84.70       82.18      3.51 o
 -13   2  13      321.38      343.23      6.52 o
 -12   2  13      108.44       97.37      3.88 o
 -11   2  13        0.10        4.20      2.75 o
 -10   2  13        2.31        6.33      2.28 o
  -9   2  13       26.83       32.04      3.61 o
  -8   2  13       42.26       40.91      2.63 o
  -7   2  13       93.59       86.10      3.23 o
  -6   2  13       62.27       67.28      2.85 o
  -5   2  13       14.19       13.22      1.77 o
  -4   2  13        1.30        3.90      1.62 o
  -3   2  13       26.65       26.25      1.77 o
  -2   2  13      265.49      261.96     21.36 o
  -1   2  13       26.51       28.18      3.89 o
   0   2  13      323.26      308.04      6.38 o
   1   2  13      410.42      397.90     11.44 o
   2   2  13      203.73      210.17      5.67 o
   3   2  13      226.18      228.96     18.98 o
   4   2  13      116.93      108.77      4.65 o
   5   2  13      401.59      380.86      7.87 o
   6   2  13       14.58       26.49      3.34 o
   7   2  13       44.64       32.64      2.38 o
   8   2  13       76.33       69.43      4.28 o
   9   2  13      193.71      195.01      5.13 o
  10   2  13        1.36        2.22      2.60 o
  11   2  13        7.35        7.74      2.22 o
 -13   3  13       61.66       58.83      9.72 o
 -12   3  13       21.64       31.48      3.04 o
 -11   3  13       34.01       39.88      5.05 o
 -10   3  13        5.49        5.87      1.60 o
  -9   3  13       68.12       68.09      2.96 o
  -8   3  13        0.95        5.39      1.57 o
  -7   3  13      159.00      162.14      3.40 o
  -6   3  13        4.80        4.72      1.44 o
  -5   3  13        7.00        7.46      1.22 o
  -4   3  13       85.56       90.17      2.36 o
  -3   3  13      335.31      324.04      6.93 o
  -2   3  13        1.17        1.50      2.29 o
  -1   3  13       53.40       53.26      2.80 o
   0   3  13      270.79      266.48      8.69 o
   1   3  13      760.74      837.15     25.34 o
   2   3  13      134.02      133.06     10.33 o
   3   3  13      108.73      110.71     14.23 o
   4   3  13        7.71        8.70      3.38 o
   5   3  13       18.55       15.60      1.87 o
   6   3  13      209.28      211.72      9.34 o
   7   3  13      111.75      106.72      5.32 o
   8   3  13       16.30       24.54      4.86 o
   9   3  13        8.39       14.78      5.93 o
  10   3  13        2.02       -3.52      3.52 o
  11   3  13       33.80       42.09      5.40 o
 -12   4  13       24.89       28.12      3.35 o
 -11   4  13       73.11       81.96      4.31 o
 -10   4  13        0.96        5.85      2.84 o
  -9   4  13      100.74       98.12      3.85 o
  -8   4  13       29.55       23.74      2.16 o
  -7   4  13      168.78      163.85      3.31 o
  -6   4  13        6.14        4.32      1.07 o
  -5   4  13       56.06       55.15      2.15 o
  -4   4  13        5.57        6.33      1.70 o
  -3   4  13        0.45        3.41      1.80 o
  -2   4  13      248.40      237.33      3.31 o
  -1   4  13        0.33        5.31      2.33 o
   0   4  13        1.84        1.92      1.60 o
   1   4  13        4.48        3.95      1.84 o
   2   4  13      227.24      216.73      5.84 o
   3   4  13       15.96       15.47      5.88 o
   4   4  13       81.25       77.39      4.44 o
   5   4  13      419.01      430.10     12.50 o
   6   4  13       35.93       35.15      5.47 o
   7   4  13       83.50       81.63      5.04 o
   8   4  13        1.64        0.35      6.65 o
   9   4  13       68.46       81.11     14.91 o
  10   4  13       53.45       55.62      4.75 o
 -12   5  13      149.60      147.10      7.28 o
 -11   5  13      129.87      101.27      4.71 o
 -10   5  13      215.59      183.50      5.42 o
  -9   5  13      151.64      135.05      4.49 o
  -8   5  13       57.58       52.86      2.48 o
  -7   5  13      154.79      155.20      4.33 o
  -6   5  13       84.46       87.78      3.19 o
  -5   5  13      226.27      229.35      4.39 o
  -4   5  13       88.30       82.61      2.91 o
  -3   5  13        5.89        4.47      2.02 o
  -2   5  13      126.62      125.08      2.75 o
  -1   5  13      817.98      764.11     11.48 o
   0   5  13       65.58       54.76      3.95 o
   1   5  13        9.26        6.13      2.19 o
   2   5  13       44.53       44.62      6.04 o
   3   5  13      170.11      179.69      6.55 o
   4   5  13      550.64      567.10      9.77 o
   5   5  13       43.00       56.86     13.32 o
   6   5  13       36.15       30.90      3.99 o
   7   5  13       16.53       19.34      3.19 o
   8   5  13        2.13        8.10      3.75 o
   9   5  13      156.39      178.51     14.84 o
  10   5  13        2.99        8.80      4.17 o
 -11   6  13       72.98       66.19      4.79 o
 -10   6  13      163.55      129.40     18.42 o
  -9   6  13        2.06        3.95      3.63 o
  -8   6  13       75.55       71.68      4.22 o
  -7   6  13        3.84        6.50      2.52 o
  -6   6  13        7.46       10.16      2.37 o
  -5   6  13        1.06        5.49      4.51 o
  -4   6  13        3.49        7.40      3.15 o
  -3   6  13       35.91       32.35      6.60 o
  -2   6  13       41.48       38.91      3.56 o
  -1   6  13      324.56      288.74      7.20 o
   0   6  13      435.44      469.59     19.59 o
   1   6  13        2.68        7.14      2.91 o
   2   6  13       32.40       32.58      7.54 o
   3   6  13      122.48      124.33      5.66 o
   4   6  13      381.72      435.39     26.28 o
   5   6  13        6.99        2.75      2.22 o
   6   6  13       59.92       60.67      7.49 o
   7   6  13       45.82       49.72      4.95 o
   8   6  13        1.01       -2.70      6.74 o
   9   6  13        1.28       11.65      3.87 o
 -10   7  13        4.06        7.15      4.11 o
  -9   7  13      115.59      105.74      7.87 o
  -8   7  13        2.44       12.59      5.49 o
  -7   7  13        9.91        9.19      2.64 o
  -6   7  13       36.33       34.02      7.71 o
  -5   7  13       38.02       41.35      3.90 o
  -4   7  13       54.62       45.08      5.93 o
  -3   7  13      140.88      144.32     10.40 o
  -2   7  13        5.04        7.32      2.51 o
  -1   7  13        8.77        5.43      4.48 o
   0   7  13      602.52      592.99     31.56 o
   1   7  13      186.81      194.25      6.68 o
   2   7  13      258.30      246.81      7.63 o
   3   7  13        5.13       14.79      8.32 o
   4   7  13       11.61       15.60      3.59 o
   5   7  13        3.44        8.77      3.64 o
   6   7  13        8.72        6.71      3.01 o
   7   7  13       84.05       92.08      5.63 o
   8   7  13        0.01        0.50      4.18 o
  -9   8  13       11.39        9.45      4.22 o
  -8   8  13        0.00        1.68      5.79 o
  -7   8  13        1.42        4.44      2.94 o
  -6   8  13       11.68       10.25      2.84 o
  -5   8  13       11.18        8.99      2.61 o
  -4   8  13        0.89        3.83      3.42 o
  -3   8  13       58.17       58.37      4.56 o
  -2   8  13        4.75        7.21      2.30 o
  -1   8  13       46.37       43.44     15.23 o
   0   8  13       75.43       68.14      7.27 o
   1   8  13      118.91      129.95     10.72 o
   2   8  13      237.22      256.24     13.31 o
   3   8  13       68.82       78.87      5.25 o
   4   8  13        9.19       13.00      3.54 o
   5   8  13        3.55        7.06      3.26 o
   6   8  13       11.43       10.97      4.08 o
   7   8  13        0.10       13.49      6.31 o
  -7   9  13       25.46       23.22      3.70 o
  -6   9  13       71.61       54.22      4.69 o
  -5   9  13       37.00       33.60      4.03 o
  -4   9  13        1.89        5.53      2.76 o
  -3   9  13       11.20       14.01      5.12 o
  -2   9  13        1.49        5.97      2.89 o
  -1   9  13       61.20       79.28     20.51 o
   0   9  13       95.24      109.95      5.64 o
   1   9  13       14.79       22.66      3.61 o
   2   9  13       32.70       33.77      6.72 o
   3   9  13        6.06       10.82      6.57 o
   4   9  13       94.41      101.78      5.93 o
   5   9  13       67.10       67.42      8.13 o
  -5  10  13       13.12        5.97      2.83 o
  -4  10  13       19.07       19.92      3.43 o
  -3  10  13       33.27       27.70      4.28 o
  -2  10  13       40.49       41.89      4.90 o
  -1  10  13       28.27       24.31      8.00 o
   0  10  13       11.11       15.61      3.44 o
   1  10  13        0.19        5.83      3.14 o
   2  10  13        1.23        6.13      4.17 o
   3  10  13        1.23        7.37      4.62 o
 -13   0  14        0.00        2.55      4.23 o
 -12   0  14       46.01       45.61      4.62 o
 -11   0  14        0.16        4.53      3.37 o
 -10   0  14       56.03       53.13      4.31 o
  -9   0  14       32.29       34.26      3.80 o
  -8   0  14      310.42      315.13      7.28 o
  -7   0  14      552.89      550.16     20.55 o
  -6   0  14      217.27      225.80      4.30 o
  -5   0  14      175.01      180.96      6.34 o
  -4   0  14      184.31      188.00      6.35 o
  -3   0  14      696.06      757.28     12.34 o
  -2   0  14        0.77        4.49      4.70 o
  -1   0  14        7.88        9.13      3.60 o
   0   0  14        0.53        4.71      6.19 o
   1   0  14       74.36       76.89      6.15 o
   2   0  14      135.11      150.30      7.72 o
   3   0  14        1.28        6.09      4.11 o
   4   0  14        3.59        4.46      2.55 o
   5   0  14      278.45      239.93      8.83 o
   6   0  14       81.42       64.35      5.81 o
   7   0  14      394.61      314.95     11.15 o
   8   0  14       84.22       92.16      6.79 o
  10   0  14        1.08        8.33      3.81 o
  11   0  14      346.45      437.60      9.46 o
 -13   1  14        4.83        8.23      3.34 o
 -12   1  14       77.38       75.68      4.61 o
 -11   1  14       17.05       10.42      1.93 o
 -10   1  14        8.62        5.98      1.57 o
  -9   1  14        2.77        6.10      2.35 o
  -8   1  14        6.17        7.75      1.40 o
  -7   1  14       46.31       43.71      1.82 o
  -6   1  14        8.01       14.80      1.95 o
  -5   1  14      142.01      133.16      3.47 o
  -4   1  14        2.46        5.03      2.03 o
  -3   1  14       48.97       46.02      3.19 o
  -2   1  14      259.88      259.83      6.75 o
  -1   1  14      304.15      308.59      8.58 o
   0   1  14      146.09      146.36      4.79 o
   1   1  14       24.47       25.52      7.29 o
   2   1  14      385.81      379.50     23.55 o
   3   1  14      173.54      164.47      5.51 o
   4   1  14        5.11        4.22      2.41 o
   5   1  14       19.93       35.09      3.98 o
   6   1  14       20.92       27.07      3.72 o
   7   1  14        4.31        0.33      7.44 o
   8   1  14        5.45        6.04      2.39 o
  10   1  14       25.80       18.88      2.46 o
  11   1  14        1.65        5.30      3.07 o
 -12   2  14       46.52       43.04      3.71 o
 -11   2  14       19.69       15.95      2.20 o
 -10   2  14       73.44       64.74      3.16 o
  -9   2  14       23.30       27.66      2.95 o
  -8   2  14       96.32       89.67      2.68 o
  -7   2  14        4.33        5.42      1.04 o
  -6   2  14        7.33        6.30      1.79 o
  -5   2  14      371.52      380.85      7.30 o
  -4   2  14        4.92        5.53      1.40 o
  -3   2  14       22.09       23.28      1.50 o
  -2   2  14        6.36        5.72      1.83 o
  -1   2  14      381.61      384.70      7.23 o
   0   2  14     2482.99     2563.60     24.66 o
   1   2  14      396.14      411.81     16.40 o
   2   2  14      418.19      398.96      8.15 o
   3   2  14       94.32       97.53      4.64 o
   4   2  14      155.03      160.12     16.95 o
   5   2  14        4.40        5.22      5.27 o
   6   2  14        1.53        5.00      4.84 o
   7   2  14       31.15       30.02      3.68 o
   8   2  14       16.89       18.81      9.07 o
   9   2  14      251.15      254.80     24.36 o
  10   2  14       69.40       81.76      5.36 o
 -12   3  14      142.20      141.45      4.72 o
 -11   3  14       14.54       18.77      2.21 o
 -10   3  14       16.29       25.55      2.93 o
  -9   3  14       18.36       16.13      3.52 o
  -8   3  14       16.80       12.98      1.38 o
  -7   3  14      138.00      130.27      2.98 o
  -6   3  14      157.55      156.38      3.21 o
  -5   3  14        0.34        1.93      1.33 o
  -4   3  14       10.79       10.58      1.40 o
  -3   3  14        0.49        2.99      1.02 o
  -2   3  14       19.59       22.14      1.45 o
  -1   3  14       90.28       97.05      4.25 o
   0   3  14     1805.18     1920.63     20.19 o
   1   3  14      173.79      162.60      7.84 o
   2   3  14      708.06      704.26     11.93 o
   3   3  14       98.26       88.55      4.58 o
   4   3  14       30.49       33.72      4.13 o
   5   3  14      113.89       95.66      4.89 o
   6   3  14       34.10       41.65      4.32 o
   7   3  14      117.99      110.70      6.68 o
   8   3  14       31.33       37.27      5.09 o
   9   3  14       10.72        7.96      7.62 o
  10   3  14        1.56        1.06      5.76 o
 -12   4  14        0.69       10.37      3.79 o
 -11   4  14      127.74      121.66     13.07 o
 -10   4  14       58.12       55.03      6.20 o
  -9   4  14        0.46        4.18      2.34 o
  -8   4  14        1.00        5.03      1.89 o
  -7   4  14        8.14        5.90      1.33 o
  -6   4  14      142.23      134.36      3.69 o
  -5   4  14      143.52      134.05      3.24 o
  -4   4  14      162.80      150.86      2.96 o
  -3   4  14        3.30        4.95      1.55 o
  -2   4  14       67.79       80.28      4.51 o
  -1   4  14       70.14       62.29      2.33 o
   0   4  14        9.73        8.06      1.46 o
   1   4  14        2.01        2.96      2.99 o
   2   4  14       24.53       27.77      3.42 o
   3   4  14      115.18      131.27      7.19 o
   4   4  14      113.19      117.31      5.61 o
   5   4  14        3.27        9.71      3.34 o
   6   4  14        8.63        9.03      6.78 o
   7   4  14        0.01        7.68      2.70 o
   8   4  14       98.98      131.86      6.04 o
   9   4  14        7.62       11.45      2.92 o
  10   4  14       22.01       28.75      4.17 o
 -11   5  14       41.22       34.65      4.58 o
 -10   5  14        3.84        4.31      3.01 o
  -9   5  14       11.33        9.99      2.35 o
  -8   5  14        8.69       11.56      2.39 o
  -7   5  14       59.81       52.94      3.14 o
  -6   5  14       10.09        8.90      1.80 o
  -5   5  14        1.95        3.16      1.33 o
  -4   5  14        3.49        3.17      1.01 o
  -3   5  14       70.28       61.15      4.82 o
  -2   5  14       55.90       65.51      4.14 o
  -1   5  14      122.72      123.80      9.40 o
   0   5  14       29.75       30.93      3.73 o
   1   5  14        3.74        6.08      2.55 o
   2   5  14       25.63       26.79      3.30 o
   3   5  14      239.01      244.96      6.67 o
   4   5  14        0.01        9.51      4.40 o
   5   5  14       11.80       14.09      2.99 o
   6   5  14       14.06       12.61      2.88 o
   7   5  14        3.10        7.68      3.77 o
   8   5  14        5.76        9.25      5.68 o
   9   5  14       25.56       30.08      4.51 o
 -10   6  14        0.19        6.86      3.86 o
  -9   6  14        0.61        4.93      4.17 o
  -8   6  14        3.67        3.40      2.19 o
  -7   6  14       20.44       18.73      8.93 o
  -6   6  14       80.27       82.32     10.61 o
  -5   6  14       49.21       37.24      3.72 o
  -4   6  14        2.03        7.98      3.17 o
  -3   6  14        7.13        2.59      3.35 o
  -2   6  14       45.11       45.73      4.76 o
  -1   6  14       39.43       35.80      5.42 o
   0   6  14       39.54       47.55     10.37 o
   1   6  14       50.38       50.43      5.16 o
   2   6  14      208.88      214.64      6.81 o
   3   6  14      162.22      153.94      6.00 o
   4   6  14       66.46       56.09      4.64 o
   5   6  14       63.43       67.51      9.36 o
   6   6  14       27.90       45.09      4.62 o
   7   6  14       82.00       87.31      5.72 o
   8   6  14       54.87       62.77      5.18 o
  -9   7  14       39.61       45.97      6.07 o
  -8   7  14       18.99        7.26      3.02 o
  -7   7  14        8.35        5.15      2.19 o
  -6   7  14       34.73       35.68      3.84 o
  -5   7  14        0.17       10.27      5.85 o
  -4   7  14       14.52       10.05      2.43 o
  -3   7  14      114.03       94.66      4.70 o
  -2   7  14        5.43        4.44      2.50 o
  -1   7  14        0.69        5.06      3.13 o
   0   7  14      425.01      439.79     37.14 o
   1   7  14      279.76      299.19      9.84 o
   2   7  14      329.91      335.35      8.65 o
   3   7  14       39.11       43.60      4.79 o
   4   7  14        0.33        9.08      3.94 o
   5   7  14        0.18        6.25      3.12 o
   6   7  14       13.17       16.37      5.67 o
   7   7  14       19.88       19.58      5.85 o
  -8   8  14       34.48       33.93      5.19 o
  -7   8  14        5.10        5.67      3.35 o
  -6   8  14        1.03        5.58      2.71 o
  -5   8  14       85.10       84.21      5.56 o
  -4   8  14       11.06       11.35      4.59 o
  -3   8  14        2.73        1.76      2.48 o
  -2   8  14        6.15       18.04      3.58 o
  -1   8  14       39.70       41.03      4.48 o
   0   8  14        8.79        7.21      2.49 o
   1   8  14       53.25       52.73      8.21 o
   2   8  14      182.39      177.98     14.32 o
   3   8  14        2.91        7.08      9.66 o
   4   8  14       92.85      107.33     16.48 o
   5   8  14        0.36       11.06      4.11 o
   6   8  14        9.76       17.98      4.46 o
  -6   9  14       13.86       18.75      3.54 o
  -5   9  14       39.34       36.61      4.87 o
  -4   9  14       11.57       10.13      2.52 o
  -3   9  14       21.69       13.69      3.23 o
  -2   9  14       67.63       53.33      4.79 o
  -1   9  14      175.36      190.61     14.96 o
   0   9  14      110.58      130.42      6.92 o
   1   9  14       45.19       61.02      5.41 o
   2   9  14       52.18       59.24      5.60 o
   3   9  14        0.30        8.02      3.25 o
   4   9  14        0.78        3.58      3.78 o
  -3  10  14       82.68       71.56      5.70 o
  -2  10  14       15.64       15.77      5.18 o
  -1  10  14        8.21        9.82      6.71 o
   0  10  14        5.93        5.85      4.31 o
   1  10  14        2.31        7.76      3.38 o
 -12   1  15        1.24        5.21      2.82 o
 -11   1  15       97.35       97.59      4.81 o
 -10   1  15       16.89       13.58      2.24 o
  -9   1  15       30.12       34.36      3.69 o
  -8   1  15      122.90      125.94      3.39 o
  -7   1  15       16.80       18.71      1.83 o
  -6   1  15        6.29        5.51      1.09 o
  -5   1  15       60.90       53.34      2.73 o
  -4   1  15      463.77      474.89      6.61 o
  -3   1  15        3.52        6.79      3.93 o
  -2   1  15       30.11       35.47      3.36 o
  -1   1  15      147.13      160.56     17.95 o
   0   1  15        0.43        8.58      3.81 o
   1   1  15        1.39        5.91      3.69 o
   2   1  15       12.87       11.97      3.93 o
   3   1  15      343.67      328.98      7.20 o
   4   1  15      370.89      342.22     20.34 o
   5   1  15       22.88       22.88      3.53 o
   6   1  15        0.33        4.29      2.73 o
   7   1  15        0.10       13.81      8.93 o
   8   1  15        0.39        6.36      3.72 o
   9   1  15      120.58      127.88      5.94 o
  10   1  15        2.87        4.74      3.85 o
 -12   2  15       11.68       11.78      2.38 o
 -11   2  15      153.85      174.57      8.85 o
 -10   2  15       69.91       54.09      4.31 o
  -9   2  15        0.19        6.05      2.37 o
  -8   2  15       23.93       28.24      1.99 o
  -7   2  15       29.96       23.70      1.74 o
  -6   2  15      185.10      180.47      6.76 o
  -5   2  15        1.33        3.16      2.57 o
  -4   2  15       41.74       43.74      2.75 o
  -3   2  15      216.27      221.49      5.63 o
  -2   2  15        8.84        8.33      2.70 o
  -1   2  15      503.49      535.33     17.86 o
   0   2  15       36.46       25.66      3.44 o
   1   2  15      825.91      818.26     12.28 o
   2   2  15       87.74       77.55      4.48 o
   3   2  15        0.49        5.38      3.20 o
   4   2  15      144.09      138.45     10.21 o
   5   2  15       10.55       10.02      2.81 o
   6   2  15        5.15        9.24      3.29 o
   7   2  15      243.85      241.18      9.13 o
   8   2  15       42.05       47.45      7.14 o
   9   2  15        1.62        5.56      3.61 o
  10   2  15        2.67        3.17      6.26 o
 -11   3  15       25.68       32.18      3.02 o
 -10   3  15      170.39      161.72      7.16 o
  -9   3  15       29.21       25.60      2.42 o
  -8   3  15       18.26       19.93      1.84 o
  -7   3  15        1.44        7.45      2.05 o
  -6   3  15       31.67       29.46      2.09 o
  -5   3  15       11.89        7.88      1.96 o
  -4   3  15       90.08       94.70      4.43 o
  -3   3  15      190.16      188.00      3.24 o
  -2   3  15      192.44      190.11      3.17 o
  -1   3  15      251.15      248.52      4.32 o
   0   3  15      162.96      132.50      3.06 o
   1   3  15      334.84      334.83     14.63 o
   2   3  15      349.96      396.03      8.69 o
   3   3  15       20.24       30.10      4.27 o
   4   3  15      149.65      139.41      5.49 o
   5   3  15        0.01        4.18      3.88 o
   6   3  15       40.72       48.08      4.64 o
   7   3  15       53.53       55.24      4.44 o
   8   3  15       53.59       59.70      5.01 o
   9   3  15       19.33       22.14      8.98 o
 -11   4  15        6.48       10.79      3.07 o
 -10   4  15        7.45       11.62      2.31 o
  -9   4  15        1.12        6.42      2.42 o
  -8   4  15        0.13        5.37      2.31 o
  -7   4  15        8.42        5.40      1.15 o
  -6   4  15       10.10       11.27      1.48 o
  -5   4  15        2.18        8.39      2.54 o
  -4   4  15       91.67       89.55      4.93 o
  -3   4  15       61.58       53.76      3.65 o
  -2   4  15      159.42      155.39      6.46 o
  -1   4  15      203.83      191.59      5.98 o
   0   4  15        0.63        7.01      3.65 o
   1   4  15       24.12       29.60      3.70 o
   2   4  15      162.61      202.42     23.89 o
   3   4  15       92.12       98.91      5.04 o
   4   4  15       49.51       58.00      4.34 o
   5   4  15       21.45       16.95      3.19 o
   6   4  15      164.65      171.67     10.28 o
   7   4  15       65.74       81.95      5.54 o
   8   4  15       28.14       26.68      9.64 o
   9   4  15        4.25        5.05      4.29 o
 -10   5  15        1.71        5.15      3.04 o
  -9   5  15        7.16        6.54      2.24 o
  -8   5  15       47.99       49.85      3.20 o
  -7   5  15       32.65       29.85      2.52 o
  -6   5  15       76.00       65.79      3.41 o
  -5   5  15       27.04       24.31      3.60 o
  -4   5  15      426.59      418.27     10.02 o
  -3   5  15        0.09        2.60      4.44 o
  -2   5  15        0.64        7.96      3.77 o
  -1   5  15       19.60       22.73      3.55 o
   0   5  15        4.51        8.42      3.59 o
   1   5  15      314.87      317.26      7.48 o
   2   5  15        6.43        9.93      3.85 o
   3   5  15       46.54       56.06      8.63 o
   4   5  15      134.89      110.17      5.41 o
   5   5  15       32.39       33.03      4.27 o
   6   5  15        4.77        7.47      3.09 o
   7   5  15       13.32       15.17      4.24 o
   8   5  15       59.58       74.52      5.90 o
 -10   6  15       22.50       22.46      4.10 o
  -9   6  15        4.44        9.74      4.99 o
  -8   6  15       72.79       64.98      4.60 o
  -7   6  15       47.68       37.23      3.75 o
  -6   6  15       43.06       41.93      6.63 o
  -5   6  15        4.90        3.96      2.25 o
  -4   6  15       37.31       43.29      5.21 o
  -3   6  15       39.83       29.02      3.59 o
  -2   6  15       18.05       16.57      2.97 o
  -1   6  15       10.65        8.30      4.93 o
   0   6  15       30.32       35.04      4.25 o
   1   6  15       27.74       31.61      4.17 o
   2   6  15        0.00        2.33      4.92 o
   3   6  15       31.02       28.63      3.61 o
   4   6  15       11.99       20.54      3.82 o
   5   6  15        3.86        4.66      2.25 o
   6   6  15      103.82      110.31      6.28 o
   7   6  15        0.21        2.44      6.34 o
  -8   7  15       12.92        8.47      4.10 o
  -7   7  15        1.16        5.83      3.66 o
  -6   7  15       16.57       17.74      6.68 o
  -5   7  15        2.28        6.95      2.93 o
  -4   7  15       54.01       55.18      5.43 o
  -3   7  15       72.85       75.27      4.78 o
  -2   7  15        4.35        7.21      3.82 o
  -1   7  15        9.01        7.01      3.65 o
   0   7  15       79.97       79.81      5.89 o
   1   7  15      430.32      463.40     10.62 o
   2   7  15       20.05       17.88      3.66 o
   3   7  15      128.29      124.61      6.41 o
   4   7  15      118.48      136.12      7.62 o
   5   7  15        1.06        4.61      4.85 o
   6   7  15       12.88       22.34      4.02 o
  -7   8  15        0.04        1.88      4.16 o
  -6   8  15       41.01       44.64      4.59 o
  -5   8  15       27.88       28.24      4.22 o
  -4   8  15        0.09        5.00      3.68 o
  -3   8  15       92.99      108.38      7.61 o
  -2   8  15        0.51       13.06      4.19 o
  -1   8  15        7.14       15.74     11.10 o
   0   8  15        3.18        3.10      6.89 o
   1   8  15      298.20      331.21      9.61 o
   2   8  15        7.01        4.61      3.25 o
   3   8  15       38.27       41.04      5.66 o
   4   8  15       59.48       80.89      6.41 o
   5   8  15       50.91       54.98      6.91 o
  -5   9  15       13.11        5.62      2.29 o
  -4   9  15       41.80       47.46      4.92 o
  -3   9  15       13.78        5.21      6.58 o
  -2   9  15        6.86        8.79      4.28 o
  -1   9  15      206.23      222.55      8.83 o
   0   9  15       36.74       33.92      5.39 o
   1   9  15        0.01        4.00      4.43 o
   2   9  15       34.93       47.36     10.73 o
   3   9  15        0.87        6.72      4.45 o
 -11   0  16        0.05        3.19      3.93 o
 -10   0  16        0.89        5.58      3.93 o
  -9   0  16       45.94       30.04      8.20 o
  -8   0  16       86.19       88.12      4.46 o
  -7   0  16       25.31       28.70      2.40 o
  -6   0  16      224.57      234.12      4.82 o
  -5   0  16       62.32       69.33      5.14 o
  -4   0  16      449.24      491.61     12.70 o
  -3   0  16     1434.80     1530.69     27.96 o
  -2   0  16       54.55       58.15      6.15 o
  -1   0  16      346.48      346.99     10.33 o
   0   0  16      202.78      196.26      8.17 o
   1   0  16        1.66       14.50      5.01 o
   2   0  16      349.63      503.57     13.36 o
   3   0  16       62.77       47.98      5.76 o
   4   0  16        1.08        1.75      4.56 o
   5   0  16        5.86        9.15      4.35 o
   6   0  16       73.38       72.16      8.06 o
   7   0  16        0.09        1.82      5.51 o
   8   0  16       30.37       14.17      4.08 o
   9   0  16      519.25      563.25     15.17 o
 -11   1  16        2.53        6.78      2.45 o
 -10   1  16       13.41       12.61      2.60 o
  -9   1  16       14.69       20.51      2.34 o
  -8   1  16       12.75       18.26      1.83 o
  -7   1  16        0.15        4.07      1.66 o
  -6   1  16       29.31       26.93      2.28 o
  -5   1  16        0.08        3.58      2.04 o
  -4   1  16      385.89      389.94      5.80 o
  -3   1  16      223.79      223.77      6.14 o
  -2   1  16      240.29      228.88      6.18 o
  -1   1  16      585.20      589.30     13.91 o
   0   1  16        0.28        6.04      2.97 o
   1   1  16       18.31       32.03      4.44 o
   2   1  16       43.38       39.17      4.12 o
   3   1  16        3.42        6.67      2.54 o
   4   1  16       38.71       38.98      4.28 o
   5   1  16        8.29       17.73      7.06 o
   6   1  16       17.18       19.53      3.68 o
   8   1  16        3.01       -0.49      3.82 o
   9   1  16       29.46       34.29      4.90 o
 -11   2  16        0.05        1.30      2.89 o
 -10   2  16       15.90       10.13      1.97 o
  -9   2  16        3.26        6.06      1.97 o
  -8   2  16       54.54       48.49      2.35 o
  -7   2  16        2.68        4.46      1.53 o
  -6   2  16       32.74       34.44      2.29 o
  -5   2  16        1.70        5.76      2.25 o
  -4   2  16       73.28       74.05      2.61 o
  -3   2  16      219.23      202.65      4.42 o
  -2   2  16        2.40        7.20      2.39 o
  -1   2  16        0.03        6.86      3.34 o
   0   2  16       16.18       21.29      3.38 o
   1   2  16       32.69       32.50      3.28 o
   2   2  16      110.79      108.35     11.57 o
   3   2  16       13.55       13.83      4.32 o
   4   2  16      143.11      132.70     13.28 o
   5   2  16        8.55        6.91      3.18 o
   6   2  16        1.38        2.46      3.02 o
   7   2  16        0.73        7.07      7.52 o
   8   2  16       64.72       93.50      7.24 o
   9   2  16       11.68        9.34      3.19 o
 -11   3  16        0.66        0.00      2.06 o
 -10   3  16        2.11        2.96      2.70 o
  -9   3  16        0.04        4.37      1.96 o
  -8   3  16        2.60        5.43      1.91 o
  -7   3  16       78.73       76.04      3.32 o
  -6   3  16        1.70        3.00      1.85 o
  -5   3  16       45.38       42.15      2.49 o
  -4   3  16       84.73       83.92      2.61 o
  -3   3  16      225.66      237.18     10.88 o
  -2   3  16      208.73      206.17      4.30 o
  -1   3  16       18.45       15.80      4.02 o
   0   3  16      152.23      153.81     16.39 o
   1   3  16       35.44       37.47      3.99 o
   2   3  16       42.97       40.54      3.86 o
   3   3  16        9.45       12.09      7.39 o
   4   3  16       20.98       31.60      4.21 o
   5   3  16       18.95       16.58      5.69 o
   6   3  16        4.55        4.28      2.50 o
   7   3  16      142.69      142.97      6.35 o
   8   3  16       85.60       88.50     10.17 o
   9   3  16       17.36       28.04      6.16 o
 -10   4  16        2.23        3.49      2.65 o
  -9   4  16        8.20        8.65      2.33 o
  -8   4  16       66.11       58.75      3.30 o
  -7   4  16        0.93        5.79      2.46 o
  -6   4  16      106.01      100.57      6.34 o
  -5   4  16      104.02      107.01      6.12 o
  -4   4  16       75.50       70.60      7.16 o
  -3   4  16       75.88       77.82      4.55 o
  -2   4  16        5.35       12.00      3.90 o
  -1   4  16       89.62       84.37      7.15 o
   0   4  16       18.43       20.43      3.16 o
   1   4  16       53.61       60.50      9.35 o
   2   4  16       12.40       15.25      3.26 o
   3   4  16       86.14       93.17     11.51 o
   4   4  16        0.00       12.02      8.39 o
   5   4  16       31.68       34.90      4.38 o
   6   4  16        5.50        8.70      6.14 o
   7   4  16        0.46        7.61      4.47 o
   8   4  16        2.83       14.17      4.54 o
 -10   5  16       16.86        7.49      2.55 o
  -9   5  16        0.28        7.80      2.86 o
  -8   5  16       16.97       15.26      2.39 o
  -7   5  16       10.85        8.16      2.25 o
  -6   5  16        9.89       11.93      7.59 o
  -5   5  16        0.21        3.68      2.04 o
  -4   5  16       60.06       51.59      4.16 o
  -3   5  16        5.92        4.90      2.07 o
  -2   5  16        0.56        5.89      3.95 o
  -1   5  16        7.85       11.77      6.34 o
   0   5  16       23.21       26.76      6.14 o
   1   5  16       37.17       34.43      3.48 o
   2   5  16        5.14        9.22      4.09 o
   3   5  16       31.96       30.93     10.94 o
   4   5  16       13.60       14.11      3.11 o
   5   5  16        5.77        8.88      2.70 o
   6   5  16        0.88        6.59      4.36 o
   7   5  16       40.50       61.91      8.05 o
  -9   6  16       12.41       12.98      5.10 o
  -8   6  16       68.59       62.51      4.49 o
  -7   6  16       13.66        8.70      2.62 o
  -6   6  16       52.00       54.84      7.47 o
  -5   6  16       11.20       10.59      3.25 o
  -4   6  16       16.73       14.28      6.96 o
  -3   6  16       64.42       53.35      4.30 o
  -2   6  16       26.59       23.20      7.86 o
  -1   6  16        1.55        5.38      7.77 o
   0   6  16       38.00       36.39      3.77 o
   1   6  16      162.81      162.86      8.49 o
   2   6  16       26.59       22.40      3.65 o
   3   6  16       16.28       13.12      3.43 o
   4   6  16        1.49        5.79      6.96 o
   5   6  16        5.94       11.47      5.51 o
   6   6  16        2.45       10.52      5.42 o
  -7   7  16       17.72       16.42      4.06 o
  -6   7  16        0.01        5.94      3.52 o
  -5   7  16        0.02        3.89      3.53 o
  -4   7  16        4.22        7.37      2.88 o
  -3   7  16        2.50        3.02      4.40 o
  -2   7  16        2.06        7.02      4.00 o
  -1   7  16      124.53      137.76     11.64 o
   0   7  16       50.79       59.54      5.49 o
   1   7  16       16.69       20.12      4.33 o
   2   7  16      235.57      271.76      8.29 o
   3   7  16       40.41       48.59      7.02 o
   4   7  16        3.01        5.19      2.57 o
   5   7  16        0.02        3.26      4.20 o
  -5   8  16        1.50        7.99      4.29 o
  -4   8  16        2.17        1.06      3.54 o
  -3   8  16      127.41      135.77      7.89 o
  -2   8  16      234.91      230.21      7.79 o
  -1   8  16       10.84        9.87      2.68 o
   0   8  16        8.27       11.50      6.55 o
   1   8  16       10.85       17.56      4.21 o
   2   8  16       40.78       46.47      4.93 o
   3   8  16       28.42       37.07      4.93 o
 -10   1  17      121.86      128.07      4.96 o
  -9   1  17        0.07        1.70      2.16 o
  -8   1  17        6.74        6.90      2.33 o
  -7   1  17        0.49        3.91      1.83 o
  -6   1  17       10.35       13.10      1.65 o
  -5   1  17       47.35       52.38      2.66 o
  -4   1  17       10.32        8.40      1.40 o
  -3   1  17       39.56       36.06      3.76 o
  -2   1  17     2453.98     2595.50     25.48 o
  -1   1  17      174.19      173.99      5.97 o
   0   1  17      157.29      152.19      9.03 o
   1   1  17       19.13       20.73      6.97 o
   2   1  17       63.47       53.72      4.46 o
   3   1  17       21.52       21.05      3.27 o
   4   1  17       88.01       69.91      6.28 o
   5   1  17        1.17        5.24      4.21 o
   6   1  17       27.73       28.40      4.33 o
   7   1  17       32.54       35.12      6.93 o
   8   1  17        1.51        6.86      6.69 o
 -10   2  17        0.51        0.23      2.44 o
  -9   2  17       21.60       22.32      2.45 o
  -8   2  17        0.86        4.07      2.51 o
  -7   2  17       26.95       25.86      1.84 o
  -6   2  17        6.34        4.51      1.54 o
  -5   2  17       34.21       39.04      2.38 o
  -4   2  17       17.25       20.92      2.03 o
  -3   2  17      272.30      271.21      4.28 o
  -2   2  17      263.37      269.40     15.21 o
  -1   2  17        7.83       11.74      2.58 o
   0   2  17      126.71      122.37      9.33 o
   1   2  17       52.74       57.93      4.59 o
   2   2  17        2.16       10.45      3.70 o
   3   2  17      125.69      119.25      5.98 o
   4   2  17        0.02        5.51      3.96 o
   5   2  17        8.60       13.34      9.73 o
   6   2  17        3.13        9.57      6.28 o
   7   2  17        0.76       10.04      4.83 o
   8   2  17       51.61       55.74      5.21 o
 -10   3  17       51.98       39.62      4.30 o
  -9   3  17       29.28       23.65      5.19 o
  -8   3  17       33.83       41.89      3.63 o
  -7   3  17        8.62        9.19      1.84 o
  -6   3  17        0.02        1.31      2.35 o
  -5   3  17       35.19       36.29      2.83 o
  -4   3  17        0.63        3.14      4.44 o
  -3   3  17        0.36        5.24      2.36 o
  -2   3  17       33.85       36.19      3.95 o
  -1   3  17        6.43       10.28      5.98 o
   0   3  17      310.45      311.13     23.67 o
   1   3  17       51.11       65.50     14.26 o
   2   3  17       28.18       22.01      3.50 o
   3   3  17        8.46       11.55      8.15 o
   4   3  17       10.23       10.40      3.31 o
   5   3  17        0.20        3.74      2.97 o
   6   3  17        0.01        6.71      4.17 o
   7   3  17       21.71       20.17      4.27 o
  -9   4  17       77.90       76.06      5.71 o
  -8   4  17        0.12        3.85      2.72 o
  -7   4  17       25.02       24.51      4.40 o
  -6   4  17       21.24       15.38      3.70 o
  -5   4  17       39.76       42.13      6.09 o
  -4   4  17       95.82       89.53      8.47 o
  -3   4  17      107.21      105.88      5.50 o
  -2   4  17        3.81        7.14      2.88 o
  -1   4  17        0.17        9.08      4.45 o
   0   4  17      205.57      223.03     10.16 o
   1   4  17       20.25       27.22      4.97 o
   2   4  17       40.58       45.89      4.86 o
   3   4  17       18.71       18.37      4.88 o
   4   4  17       13.82       11.49      3.21 o
   5   4  17      201.03      222.41     10.18 o
   6   4  17        0.00        5.08      3.68 o
   7   4  17       95.10      106.02      8.90 o
  -8   5  17       75.24       74.52      6.67 o
  -7   5  17       78.87       70.85      4.29 o
  -6   5  17       91.60       87.47     11.84 o
  -5   5  17       69.51       81.67      5.92 o
  -4   5  17       36.88       39.12      4.61 o
  -3   5  17        3.43        5.76      4.18 o
  -2   5  17        8.06        6.81      4.13 o
  -1   5  17        3.24        4.10      2.41 o
   0   5  17        0.02       -0.90      3.60 o
   1   5  17      239.07      245.44      8.04 o
   2   5  17       94.10       91.69      9.84 o
   3   5  17       25.13       26.50      3.53 o
   4   5  17        0.26        8.83      4.49 o
   5   5  17       32.72       35.08      4.75 o
   6   5  17      139.24      143.25      9.45 o
  -7   6  17       83.87       66.45      6.54 o
  -6   6  17        9.72       11.91      4.92 o
  -5   6  17        7.28        5.49      2.10 o
  -4   6  17        2.88        5.11      4.14 o
  -3   6  17        4.94        8.72      2.78 o
  -2   6  17        0.00        4.86      3.78 o
  -1   6  17        1.73        6.74      3.35 o
   0   6  17       14.53       10.32      3.68 o
   1   6  17        9.40       11.80      6.43 o
   2   6  17       13.58       15.16      4.09 o
   3   6  17       28.85       33.92      4.62 o
   4   6  17       61.34       70.17      5.79 o
   5   6  17       59.20       72.29      5.66 o
  -6   7  17        6.44        6.37      3.79 o
  -5   7  17        2.76        6.81      3.56 o
  -4   7  17       42.60       35.08      6.43 o
  -3   7  17       99.87       98.29      5.65 o
  -2   7  17        5.80        5.84      3.19 o
  -1   7  17        0.45        4.82      4.39 o
   0   7  17       57.38       71.01      5.54 o
   1   7  17       58.13       58.54     11.84 o
   2   7  17        7.99        9.26      3.24 o
   3   7  17       28.91       28.25      4.80 o
   4   7  17      175.69      169.58      7.29 o
  -3   8  17       44.73       48.31      7.48 o
  -2   8  17      147.81      160.39     10.10 o
  -1   8  17        5.68        9.65      4.11 o
   0   8  17       23.08       32.72      5.89 o
   1   8  17       75.88       76.61      5.96 o
 -10   0  18       19.88       27.83      4.34 o
  -9   0  18        2.08        5.90      3.47 o
  -8   0  18       28.81       29.04      3.72 o
  -7   0  18       20.32       25.39      3.02 o
  -6   0  18      377.55      395.16      6.60 o
  -5   0  18      263.46      272.74      6.35 o
  -4   0  18       10.80        6.39      2.74 o
  -3   0  18       10.03       20.79      5.27 o
  -2   0  18        7.53        3.01      2.80 o
  -1   0  18      368.79      361.62     11.02 o
   0   0  18       24.39       30.03      5.68 o
   1   0  18      433.43      406.96     12.64 o
   2   0  18        0.01        2.72      4.24 o
   3   0  18       18.88       30.45      6.52 o
   4   0  18       19.37       26.77      6.37 o
   5   0  18       46.43       60.45      7.94 o
   6   0  18        6.28        7.03      3.35 o
  -9   1  18        2.15        8.85      3.24 o
  -8   1  18        4.59        8.43      1.99 o
  -7   1  18        0.02        4.45      2.18 o
  -6   1  18        2.44        5.11      1.61 o
  -5   1  18       42.75       42.31      2.58 o
  -4   1  18      180.83      183.50      5.74 o
  -3   1  18      884.89     1017.90     36.00 o
  -2   1  18      239.30      222.88      6.69 o
  -1   1  18       61.70       81.25      5.26 o
   0   1  18        0.00        9.42      4.40 o
   1   1  18        1.73        4.51      2.77 o
   2   1  18        6.47        2.13      4.96 o
   3   1  18       31.18       30.61      4.22 o
   4   1  18       10.72       13.86      4.18 o
   5   1  18       73.15       57.76      5.07 o
   6   1  18        1.03        4.76      3.50 o
  -9   2  18       68.57       72.07      5.15 o
  -8   2  18        3.72        8.75      4.76 o
  -7   2  18        2.00        4.35      1.71 o
  -6   2  18        0.97        2.67      1.62 o
  -5   2  18       59.21       72.81      5.74 o
  -4   2  18       38.74       38.28      2.80 o
  -3   2  18       29.54       27.55      2.66 o
  -2   2  18        0.23       12.23      3.21 o
  -1   2  18       16.01       20.17      3.37 o
   0   2  18       81.61       76.46      5.09 o
   1   2  18      232.80      249.39      7.72 o
   2   2  18       56.69       59.07      5.07 o
   3   2  18        6.09       11.73      3.12 o
   4   2  18       24.63       21.40      3.70 o
   5   2  18        3.59       15.75      4.38 o
   6   2  18        1.52        4.98      5.34 o
   7   2  18       55.71       62.35     13.30 o
  -9   3  18        4.24        3.67      1.87 o
  -8   3  18       68.19       59.80      3.62 o
  -7   3  18        5.25        6.03      2.19 o
  -6   3  18        5.38        5.70      1.82 o
  -5   3  18      105.10       90.80      3.85 o
  -4   3  18       23.59       19.26      3.35 o
  -3   3  18       23.01       26.44      4.79 o
  -2   3  18        2.32        2.45      3.29 o
  -1   3  18        3.05       11.71      3.28 o
   0   3  18      167.96      175.82     11.80 o
   1   3  18      418.82      403.88      9.32 o
   2   3  18       19.26       25.33      4.15 o
   3   3  18        0.01        7.89      3.61 o
   4   3  18        2.42        5.96      2.86 o
   5   3  18       48.44       43.48      4.90 o
   6   3  18      202.35      241.96      7.82 o
  -8   4  18        5.18       10.84      4.42 o
  -7   4  18        4.19        4.29      4.42 o
  -6   4  18       27.21       20.93      8.04 o
  -5   4  18       86.18       91.23      6.29 o
  -4   4  18        2.56        7.03      4.58 o
  -3   4  18        1.29        5.09      4.03 o
  -2   4  18        2.44        1.96      6.26 o
  -1   4  18       61.55       53.24      6.83 o
   0   4  18       51.13       59.44      4.96 o
   1   4  18        3.35       10.07      4.37 o
   2   4  18       16.11       17.16      3.45 o
   3   4  18        2.13        5.10      4.47 o
   4   4  18       39.39       50.79      7.11 o
   5   4  18       12.98       16.24      4.07 o
   6   4  18       62.79       69.61      9.21 o
  -7   5  18        0.27       -3.06      4.78 o
  -6   5  18       22.18       15.29      3.12 o
  -5   5  18        0.02        4.40      3.51 o
  -4   5  18       15.77       10.74      2.82 o
  -3   5  18        7.72       17.00      2.96 o
  -2   5  18       26.99       34.59      4.23 o
  -1   5  18       14.77       17.56      6.19 o
   0   5  18        7.61        7.29      3.04 o
   1   5  18       15.42       26.85     11.33 o
   2   5  18       52.16       48.52      4.69 o
   3   5  18        0.38        4.26      4.40 o
   4   5  18       40.23       42.63      5.05 o
   5   5  18        1.95        7.36      3.08 o
  -6   6  18       91.92      100.60     13.50 o
  -5   6  18        4.44        3.98      2.21 o
  -4   6  18       26.20       24.03      4.08 o
  -3   6  18       15.75       10.79      2.94 o
  -2   6  18       13.48       16.93      3.54 o
  -1   6  18      121.55      132.69      6.93 o
   0   6  18       72.39       71.13      5.51 o
   1   6  18        0.11        5.88      2.70 o
   2   6  18        6.97        7.28      3.38 o
   3   6  18        9.49        8.29      3.29 o
  -4   7  18        0.20       -1.55      6.17 o
  -3   7  18       72.48       74.63      5.76 o
  -2   7  18        4.45       10.82      4.28 o
  -1   7  18        0.17        0.56      3.51 o
   0   7  18       21.81        7.95      2.93 o
   1   7  18      124.79      123.27      6.75 o
  -8   1  19       28.42       32.56      2.90 o
  -7   1  19      132.76      125.56      5.18 o
  -6   1  19       24.69       23.78      1.95 o
  -5   1  19      274.73      255.49      6.37 o
  -4   1  19      130.70      123.87      3.92 o
  -3   1  19       13.81       17.59      3.17 o
  -2   1  19        0.26        9.36      3.87 o
  -1   1  19        0.86        8.05      4.08 o
   0   1  19       21.96       15.05      3.16 o
   1   1  19        2.15        8.90      3.97 o
   2   1  19       16.31       14.80      3.38 o
   3   1  19        7.59       13.55      3.53 o
   4   1  19        0.48        5.72      2.92 o
   5   1  19       12.52       10.02      2.95 o
   6   1  19       35.85       32.16      5.11 o
  -8   2  19        2.57        6.68      3.15 o
  -7   2  19        2.38        0.68      2.37 o
  -6   2  19      161.04      177.86     12.12 o
  -5   2  19      186.58      179.23     14.52 o
  -4   2  19       45.39       41.70      4.32 o
  -3   2  19       10.43       18.70     12.55 o
  -2   2  19       51.51       51.91      4.68 o
  -1   2  19      145.05      143.60     12.22 o
   0   2  19        1.02        4.89      6.99 o
   1   2  19        0.24       11.49      3.26 o
   2   2  19        0.76        4.74      6.79 o
   3   2  19       81.64       87.40     14.59 o
   4   2  19       90.36       76.41      5.71 o
   5   2  19        4.81       12.09      4.88 o
  -8   3  19       10.65        5.85      2.59 o
  -7   3  19        4.00        9.72      4.09 o
  -6   3  19        8.99       14.47      3.25 o
  -5   3  19       26.13       25.79      3.56 o
  -4   3  19        4.37        1.99      4.48 o
  -3   3  19       30.44       43.62      4.30 o
  -2   3  19        9.15        5.09      2.15 o
  -1   3  19       56.08       59.07      4.95 o
   0   3  19       10.35       20.47     14.00 o
   1   3  19        1.01        6.96      4.27 o
   2   3  19       61.25       59.45      5.26 o
   3   3  19        6.24        5.84      4.01 o
   4   3  19       40.74       45.72     15.54 o
   5   3  19        7.10       12.53      3.60 o
  -7   4  19        1.44        7.90      4.95 o
  -6   4  19       19.53       17.92      3.41 o
  -5   4  19       51.20       42.82      4.34 o
  -4   4  19        6.37       10.58      2.98 o
  -3   4  19       18.25       13.60      3.27 o
  -2   4  19       10.58        8.09      2.57 o
  -1   4  19        5.41        9.77      4.89 o
   0   4  19        5.21       11.30      5.80 o
   1   4  19       13.10       12.22      3.12 o
   2   4  19      164.83      182.84     21.54 o
   3   4  19        7.03        7.50      2.78 o
   4   4  19        2.53        1.55      4.25 o
  -5   5  19        5.07        6.23      3.17 o
  -4   5  19       57.60       56.64      5.08 o
  -3   5  19       25.78       27.87      8.25 o
  -2   5  19        1.02        9.50      4.47 o
  -1   5  19       43.17       29.29      4.00 o
   0   5  19        5.22       15.56     11.13 o
   1   5  19       10.64       12.14      4.17 o
   2   5  19        2.31        7.26      3.60 o
   3   5  19       40.25       46.43      5.37 o
  -3   6  19       43.86       61.67      5.59 o
  -2   6  19        1.39        4.82      4.21 o
  -1   6  19       18.00       22.15      4.49 o
   0   6  19      190.34      185.58      9.98 o
   1   6  19       51.64       52.62      5.32 o
  -7   0  20       34.92       41.13      5.85 o
  -6   0  20      211.46      193.57      5.15 o
  -5   0  20      841.70      872.21     25.67 o
  -4   0  20     1114.96     1141.75     35.70 o
  -3   0  20      427.97      438.43     13.23 o
  -2   0  20        3.48        5.23      5.90 o
  -1   0  20        2.62        2.77      3.17 o
   0   0  20        9.74        8.28      5.31 o
   1   0  20       12.82       12.21      5.70 o
   2   0  20        3.36        8.07      5.74 o
   3   0  20        6.31       12.03      5.80 o
   4   0  20       52.24       59.95      8.42 o
  -7   1  20        9.95        9.60      2.11 o
  -6   1  20       93.78       99.67      5.28 o
  -5   1  20        5.05        2.43      2.47 o
  -4   1  20      191.44      181.93      8.70 o
  -3   1  20        9.20        6.85      3.24 o
  -2   1  20        2.45        5.77      3.18 o
  -1   1  20       79.34       80.30      5.45 o
   0   1  20        3.08        8.24      3.74 o
   1   1  20        3.64       11.24      6.26 o
   2   1  20       13.24       14.23      3.52 o
   3   1  20        0.56        3.39      2.99 o
   4   1  20       10.81        8.65      3.87 o
  -6   2  20       53.87       49.58      3.61 o
  -5   2  20      168.97      153.16     14.83 o
  -4   2  20       17.25       21.99      4.58 o
  -3   2  20        1.95        2.69      2.76 o
  -2   2  20        5.33        8.51      6.57 o
  -1   2  20       86.25       83.85      5.86 o
   0   2  20        1.49        6.77      3.17 o
   1   2  20        0.04        4.12      3.46 o
   2   2  20       13.09        3.89      2.83 o
   3   2  20       33.90       51.55     17.32 o
   4   2  20       22.69       15.47      4.00 o
  -6   3  20        1.67        6.51      3.91 o
  -5   3  20       18.91       13.44      3.07 o
  -4   3  20        2.17        8.66      3.28 o
  -3   3  20        0.00       -2.05      4.71 o
  -2   3  20       26.64       31.89      4.42 o
  -1   3  20      145.36      149.76      7.11 o
   0   3  20       37.30       30.74      5.44 o
   1   3  20        2.48        9.08      4.02 o
   2   3  20        0.14        3.07      4.66 o
   3   3  20       33.22       38.90      6.53 o
  -4   4  20       18.40       20.03      3.76 o
  -3   4  20        4.22        6.92      5.22 o
  -2   4  20      100.94       97.99      5.72 o
  -1   4  20       31.37       37.43      4.99 o
   0   4  20        1.16        4.54      4.44 o
   1   4  20        5.67       10.01      3.35 o
   2   4  20        0.75       -1.87      4.41 o
  -4   1  21      101.65       89.26      5.57 o
  -3   1  21        5.27        6.35      3.65 o
  -2   1  21        9.62        6.20      2.81 o
  -1   1  21       76.53       74.00      5.54 o
   0   1  21        5.53        7.24      2.90 o
   1   1  21        5.07        5.85      3.43 o
  -4   2  21        4.42        5.06      4.02 o
  -3   2  21       18.64       13.66      3.82 o
  -2   2  21        0.05        5.18      4.77 o
  -1   2  21      115.55      125.59      8.93 o
   0   2  21       23.77       19.91      3.86 o
   1   2  21       22.05       19.67      4.39 o
  -1   3  21       47.90       43.48      7.46 o
 
